# Supplementary material for: A taxonomic revision of the Cymindis (Pinacodera) limbata species group (Coleoptera, Carabidae, Lebiini), including description of a new species from Florida, U.S.A
Source: Zookeys. 2013 Jan 18;(259):1–73. doi: 10.3897/zookeys.259.2970 (PMC3591765; doi:10.3897/zookeys.259.2970)
Supplement: XML Treatment for Cymindis (Pinacodera) [file zookeys.259.2970-treatment1.xml]

<!DOCTYPE tp:taxon-treatment
  PUBLIC "-//TaxonX//DTD Taxonomic Treatment Publishing DTD v0 20100105//EN" "tax-treatment-NSO.dtd">
<tp:taxon-treatment xmlns:tp="http://www.plazi.org/taxpub"><tp:treatment-meta><mixed-citation publication-type="journal"><person-group><name><surname>Hunting</surname><given-names>Wesley M.</given-names></name></person-group><article-title>A taxonomic revision of the <italic>Cymindis (Pinacodera) limbata</italic> species group (Coleoptera, Carabidae, Lebiini), including description of a new species from Florida, U.S.A.
                </article-title><source>Zookeys</source><day>18</day><month>1</month><year>2013</year><volume>2013</volume><issue>259</issue><fpage>1</fpage><lpage>73</lpage><pub-id pub-id-type="doi">10.3897/zookeys.259.2970</pub-id></mixed-citation></tp:treatment-meta><tp:nomenclature><label>Subgenus</label><tp:taxon-name>
                        <tp:taxon-name-part taxon-name-part-type="genus">Cymindis</tp:taxon-name-part>
                        (<tp:taxon-name-part taxon-name-part-type="subgenus">Pinacodera</tp:taxon-name-part>)
                    </tp:taxon-name><tp:taxon-authority>Schaum, 1857</tp:taxon-authority></tp:nomenclature><tp:treatment-sec sec-type="Type species"><title>Type species.</title><p><italic><tp:taxon-name>Cymindis limbata</tp:taxon-name></italic> <xref ref-type="bibr" rid="B28">Dejean 1831</xref>: 32 (designated by <xref ref-type="bibr" rid="B62">Lindroth 1969</xref>: 1067). – <xref ref-type="bibr" rid="B54">LeConte 1861</xref>: 24. – <xref ref-type="bibr" rid="B22">Chaudoir 1875</xref>: 2. – <xref ref-type="bibr" rid="B40">Horn 1881</xref>: 156. – <xref ref-type="bibr" rid="B41">1882</xref>: 146. – <xref ref-type="bibr" rid="B56">LeConte and Horn 1883</xref>: 45. – <xref ref-type="bibr" rid="B8">Bates 1883</xref>: 187–188. – <xref ref-type="bibr" rid="B9">1884</xref>: 296. – <xref ref-type="bibr" rid="B12">Blatchley 1910</xref>: 142, 152. – <xref ref-type="bibr" rid="B58">Leng 1920</xref>: 67. – <xref ref-type="bibr" rid="B18">Casey 1920</xref>: 279. – <xref ref-type="bibr" rid="B25">Csiki 1932</xref>: 1487. – <xref ref-type="bibr" rid="B11">Blackwelder 1944</xref>: 62. – <xref ref-type="bibr" rid="B45">Jeannel 1949</xref>: 878. – <xref ref-type="bibr" rid="B2">Ball 1960</xref>: 161. – <xref ref-type="bibr" rid="B62">Lindroth 1969</xref>: 1067–1070. <xref ref-type="bibr" rid="B34">Erwin et al. 1977</xref>: 4, 58. – <xref ref-type="bibr" rid="B13">Bousquet and Larochelle 1993</xref>: 268. – <xref ref-type="bibr" rid="B24">Ciegler 2000</xref>: 119. – <xref ref-type="bibr" rid="B4">Ball and Bousquet 2001</xref>: 111. – <xref ref-type="bibr" rid="B64">Lorenz 2005</xref>: 465–466.</p><p><italic><tp:taxon-name>Planesus</tp:taxon-name></italic> <xref ref-type="bibr" rid="B66">Motschulsky 1864</xref>: 240 (table). Type species: <italic><tp:taxon-name>Cymindis fuscata</tp:taxon-name></italic> <xref ref-type="bibr" rid="B28">Dejean 1831</xref>: 321 (= <italic><tp:taxon-name>Cymindis platicollis</tp:taxon-name></italic> Say, 1823) (original designation by <xref ref-type="bibr" rid="B66">Motschulsky 1864</xref>: 240 (table)).</p></tp:treatment-sec><tp:treatment-sec sec-type="Taxonomic notes"><title>Taxonomic notes.</title><p>The following key, based in part on the unpublished work of Hilchie and Ball (used with their permission), indicates a partial, rudimentary classi<!--PageBreak-->fication of the Western Hemisphere cymindidines, distinguishing adults of subgenus <italic><tp:taxon-name>Pinacodera</tp:taxon-name></italic> from those of subgenus <italic><tp:taxon-name>Cymindis</tp:taxon-name></italic>. Also proposed are the tentative species groups and subgroups of <italic><tp:taxon-name>Pinacodera</tp:taxon-name></italic> and the species complexes of the <italic>limbata</italic> species group, and their species.</p><sec sec-type="Key to supraspecific taxa of subgenus Pinacodera, and to species of the C. (P.) limbata group, based on characters of adults"><title>Key to supraspecific taxa of subgenus <italic><tp:taxon-name>Pinacodera</tp:taxon-name></italic>, and to species of the <italic><tp:taxon-name>Cymindis (Pinacodera) limbata</tp:taxon-name></italic> group, based on characters of adults.</title><table-wrap content-type="key" position="anchor" orientation="portrait"><table><tbody><tr><td rowspan="1" colspan="1">1</td><td rowspan="1" colspan="1">Middle and hind tarsomeres dorsally with six or more setae. Hind femur, anterior surface (ventral in pinned specimens) ventrad with row of three or more long setae. Male middle tarsi without biseriate adhesive setae ventrally; fore tarsomeres 1–3 with biseriate adhesive setae ventrally</td><td rowspan="1" colspan="1">subgenus <italic><tp:taxon-name>Cymindis</tp:taxon-name></italic> (s. str.)</td></tr><tr><td rowspan="1" colspan="1">1’</td><td rowspan="1" colspan="1">Middle and hind tarsomeres dorsally with four or fewer setae. Hind femur, anterior surface ventrad, with two long setae. Male middle tarsomeres 1–3 with biseriate adhesive setae ventrally; fore tarsomeres 1–4 with biseriate adhesive setae ventrally</td><td rowspan="1" colspan="1">subgenus <italic><tp:taxon-name>Pinacodera</tp:taxon-name></italic> (2)</td></tr><tr><td rowspan="1" colspan="1">2(1’)</td><td rowspan="1" colspan="1">Elytra densely, uniformly punctate and setose, concolorous, rufopiceous</td><td rowspan="1" colspan="1"><italic><tp:taxon-name>Cymindis (Pinacodera) latiuscula</tp:taxon-name></italic> subgroup</td></tr><tr><td rowspan="1" colspan="1">2’</td><td rowspan="1" colspan="1">Elytra glabrous to densely setose, punctures sparse to dense, or not evenly distributed, color various, with or without metallic sheen</td><td rowspan="1" colspan="1">3</td></tr><tr><td rowspan="1" colspan="1">3(2’)</td><td rowspan="1" colspan="1">Elytra with shallow depression posteriad, extended from suture to interval 5. Brachypterous, metepisternum nearly quadrate</td><td rowspan="1" colspan="1"><italic><tp:taxon-name>Cymindis (Pinacodera) tacanamera</tp:taxon-name></italic> subgroup</td></tr><tr><td rowspan="1" colspan="1">3’</td><td rowspan="1" colspan="1">Elytra in posterior one third plane, without shallow depression. Macropterous or brachypterous, with metepisternum distinctly longer than wide at base</td><td rowspan="1" colspan="1">4</td></tr><tr><td rowspan="1" colspan="1">4(3’)</td><td rowspan="1" colspan="1">Legs with femora and tibiae rufo-piceous to black <italic><tp:taxon-name>Cymindis (Pinacodera) limbata</tp:taxon-name></italic> group (in part), <italic><tp:taxon-name>Cymindis chevrolati</tp:taxon-name></italic> complex</td><td rowspan="1" colspan="1">5</td></tr><tr><td rowspan="1" colspan="1">4’</td><td rowspan="1" colspan="1">Legs rufo-testaceous to rufous</td><td rowspan="1" colspan="1">7</td></tr><tr><td rowspan="1" colspan="1">5(4)</td><td rowspan="1" colspan="1">Elytra with erect pilose setae extended over entire dorsal surface. Geographic range restricted to Sierra de Atoyac (Sierra Madre del Sur), in eastern Guerrero, Mexico (Fig. 41)</td><td rowspan="1" colspan="1"><italic><tp:taxon-name>Cymindis ruficornis</tp:taxon-name></italic> (Bates)</td></tr><tr><td rowspan="1" colspan="1">5’</td><td rowspan="1" colspan="1">Elytra without erect pilose setae or with only very short setae, hardly visible at 50× magnification. Not found in the Sierra de Atoyac</td><td rowspan="1" colspan="1">6</td></tr><tr><td rowspan="1" colspan="1">6(5’)</td><td rowspan="1" colspan="1">Geographic range restricted to Mexico north of the Sierra Transvolcanica east and west (Fig. 41). Males with microtrichial patch located on dorsal surface of basal lobe of endophallus (Fig. 34A). Female gonocoxite 2 short and stout in form (Fig. 35A)</td><td rowspan="1" colspan="1"><italic><tp:taxon-name>Cymindis chevrolati</tp:taxon-name></italic> Dejean</td></tr><tr><td rowspan="1" colspan="1">6’</td><td rowspan="1" colspan="1">Geographic range restricted to Mexico south of the Sierra Transvolcanica east and west (Fig. 41). Males without microtrichial patch on endophallus <!--PageBreak-->(Fig. 34B). Female gonocoxite 2 long and narrow in form (Fig. 35B)</td><td rowspan="1" colspan="1"><italic><tp:taxon-name>Cymindis laevior</tp:taxon-name></italic> (Bates)</td></tr><tr><td rowspan="1" colspan="1">7(4’)</td><td rowspan="1" colspan="1">Elytra metallic green, intervals rather densely and evenly punctate throughout</td><td rowspan="1" colspan="1"><italic><tp:taxon-name>Cymindis (Pinacodera) chalcea</tp:taxon-name></italic> subgroup</td></tr><tr><td rowspan="1" colspan="1">7’</td><td rowspan="1" colspan="1">Elytra rufous to piceous in color, not metallic</td><td rowspan="1" colspan="1">8</td></tr><tr><td rowspan="1" colspan="1">8(7’)</td><td rowspan="1" colspan="1">Elytra basally with intervals moderately densely punctate, but apicad less dense, and impunctate on apical declivity</td><td rowspan="1" colspan="1"><italic><tp:taxon-name>Cymindis (Pinacodera) basipunctata</tp:taxon-name></italic> subgroup</td></tr><tr><td rowspan="1" colspan="1">8’</td><td rowspan="1" colspan="1">Elytra with intervals moderately densely punctate to sparsely punctate, but apical declivity punctate</td><td rowspan="1" colspan="1"><italic><tp:taxon-name>Cymindis (Pinacodera) limbata</tp:taxon-name></italic> group (in part) (9)</td></tr><tr><td rowspan="1" colspan="1">9(8’)</td><td rowspan="1" colspan="1">Elytra with all intervals with one row of irregularly spaced punctures</td><td rowspan="1" colspan="1">10</td></tr><tr><td rowspan="1" colspan="1">9’</td><td rowspan="1" colspan="1">Elytra with intervals having various combinations of irregularly spaced punctures but interval 8 with two or more rows of irregularly spaced punctures</td><td rowspan="1" colspan="1">11</td></tr><tr><td rowspan="1" colspan="1">10(9)</td><td rowspan="1" colspan="1">Most specimens with two to several rugulose transverse lines on dorsal surface of head between eyes (Fig. 25B), dorsal coloration rufo-piceous. Geographic range restricted to the Baja California Peninsula (Fig. 29)</td><td rowspan="1" colspan="1"><italic><tp:taxon-name>Cymindis punctigera sulcipennis</tp:taxon-name></italic> (Horn)</td></tr><tr><td rowspan="1" colspan="1">10’</td><td rowspan="1" colspan="1">Dorsal surface of head between eyes with one shallow transverse line or smooth (Fig 25A). Geographic range north and east of the Baja California Peninsula and south into mainland Mexico (Fig. 29)</td><td rowspan="1" colspan="1"><italic><tp:taxon-name>Cymindis punctigera punctigera</tp:taxon-name></italic> LeConte</td></tr><tr><td rowspan="1" colspan="1">11(9’)</td><td rowspan="1" colspan="1">Humeral macula of elytron with a testaceous patch extended from interval 6 (rarely 5) to lateral margin and extended posteriorly as far as one quarter (0.25) the length of the elytra (Fig. 8)</td><td rowspan="1" colspan="1"><italic><tp:taxon-name>Cymindis limbata</tp:taxon-name></italic> Dejean</td></tr><tr><td rowspan="1" colspan="1">11’</td><td rowspan="1" colspan="1">Elytra without testaceous macula or if present very indistinct and not extended to lateral margin</td><td rowspan="1" colspan="1">12</td></tr><tr><td rowspan="1" colspan="1">12(11’)</td><td rowspan="1" colspan="1">Elytral epipleuron setose (easily observed at 25×) from base of basal constriction and elytra dorsally with one to two irregular rows of punctures on intervals 3, 5 and 7 and two to four rows in intervals 2, 4, 6, and 8</td><td rowspan="1" colspan="1"><italic><tp:taxon-name>Cymindis complanata</tp:taxon-name></italic> Dejean</td></tr><tr><td rowspan="1" colspan="1">12’</td><td rowspan="1" colspan="1">Elytral epipleuron glabrous, or if setose not extended beyond base of basal constriction. Entire dorsal surface with erect pilose setae and punctures somewhat dense and evenly arranged (two to three rows per interval)</td><td rowspan="1" colspan="1">13</td></tr><tr><td rowspan="1" colspan="1">13(12’)</td><td rowspan="1" colspan="1">Dorsal surface uniformly colored with exception of translucently bordered pronotum and elytra</td><td rowspan="1" colspan="1"><italic><tp:taxon-name>Cymindis platicollis platicollis</tp:taxon-name></italic> (Say)</td></tr><tr><td rowspan="1" colspan="1">13’</td><td rowspan="1" colspan="1">Dorsal surface bicolored: head and pronotum contrasted with elytral coloration</td><td rowspan="1" colspan="1">14</td></tr><tr><td rowspan="1" colspan="1">14(13’)</td><td rowspan="1" colspan="1">Head and pronotum evenly rufous to rufo-brunneous; elytra evenly brunneo-piceous to rufo-piceous</td><td rowspan="1" colspan="1"><italic><tp:taxon-name>Cymindis platicollis atripennis</tp:taxon-name></italic> (Casey)</td></tr><tr><td rowspan="1" colspan="1">14’</td><td rowspan="1" colspan="1">Head and pronotum rufo-testaceous and elytra bicolored, piceous with rufo-testaceous macula medially (Fig. 18)</td><td rowspan="1" colspan="1"><italic><tp:taxon-name>Cymindis rufostigma</tp:taxon-name></italic> sp. n.</td></tr><!--PageBreak--></tbody></table></table-wrap></sec></tp:treatment-sec><ref-list><ref id="B28"><mixed-citation xmlns:xlink="http://www.w3.org/1999/xlink" xlink:type="simple"><!--PageBreak--><person-group><name name-style="western"><surname>Dejean</surname><given-names>PFMA</given-names></name></person-group> (<year>1831</year>)<source> Spécies general des coléoptères de la collection de M. le comte Dejean, vol. 5, Paris, 883.</source></mixed-citation></ref><ref id="B62"><mixed-citation xmlns:xlink="http://www.w3.org/1999/xlink" xlink:type="simple"><person-group><name name-style="western"><surname>Lindroth</surname><given-names>CH</given-names></name></person-group> (<year>1969</year>)<article-title> The ground beetles (Carabidae excl. Cicindelinae) of Canada and Alaska. Part 6.</article-title><source>Opuscula Entomologica, Supplementum </source><volume>35</volume>: <fpage>945</fpage>-<lpage>1192</lpage>.</mixed-citation></ref><ref id="B54"><mixed-citation xmlns:xlink="http://www.w3.org/1999/xlink" xlink:type="simple"><person-group><name name-style="western"><surname>LeConte</surname><given-names>JL</given-names></name></person-group> (<year>1861</year>)<article-title> Classification of the Coleoptera of North America. Prepared for the Smithsonian Institution.</article-title><source>Smithsonian Miscellaneous Collections </source><volume>136</volume>: <fpage>1</fpage>-<lpage>208</lpage>.</mixed-citation></ref><ref id="B22"><mixed-citation xmlns:xlink="http://www.w3.org/1999/xlink" xlink:type="simple"><person-group><name name-style="western"><surname>Chaudoir</surname><given-names>M de</given-names></name></person-group> (<year>1875</year>)<source> Genres aberrants du groupe des cymindides. Bulletin de la Société Impériale des Naturalistes de Moscou vol. 49, pt. 2, pp. 1–61</source></mixed-citation></ref><ref id="B40"><mixed-citation xmlns:xlink="http://www.w3.org/1999/xlink" xlink:type="simple"><person-group><name name-style="western"><surname>Horn</surname><given-names>GH</given-names></name></person-group> (<year>1881</year>)<source> On the genera of Carabidae with special reference to the fauna of boreal America. Transactions of the American Entomological Society 9: 91–196, illus.</source></mixed-citation></ref><ref id="B41"><mixed-citation xmlns:xlink="http://www.w3.org/1999/xlink" xlink:type="simple"><person-group><name name-style="western"><surname>Horn</surname><given-names>GH</given-names></name></person-group> (<year>1882</year>)<source> Synopsis of the species of the tribe Lebiini. Tranactions of the American Entomological Society 10: 126–164, illus.</source></mixed-citation></ref><ref id="B56"><mixed-citation xmlns:xlink="http://www.w3.org/1999/xlink" xlink:type="simple"><person-group><name name-style="western"><surname>LeConte</surname><given-names>JL</given-names></name><name name-style="western"><surname>Horn</surname><given-names>GH</given-names></name></person-group> (<year>1883</year>)<source> Classification of the Coleoptera of North America. Smithsonian Miscellaneous Collections 507, xxxvii + 567 pp.</source></mixed-citation></ref><ref id="B8"><mixed-citation xmlns:xlink="http://www.w3.org/1999/xlink" xlink:type="simple"><person-group><name name-style="western"><surname>Bates</surname><given-names>HW</given-names></name></person-group> (<year>1883</year>)<source> Biologia Centrali-Americana, Insecta, Coleoptera, Carabidae, Cicindelidae supplementa vol. 1, pt. 1, 153–256, pls. vi-xii.</source></mixed-citation></ref><ref id="B9"><mixed-citation xmlns:xlink="http://www.w3.org/1999/xlink" xlink:type="simple"><!--PageBreak--><person-group><name name-style="western"><surname>Bates</surname><given-names>HW</given-names></name></person-group> (<year>1884</year>)<source> Biologia Centrali-Americana, Insecta, Coleoptera, Cicindelidae supplementa, <italic>Carabidae supplementa</italic> vol. 1, pt. 1, 257–299, pl. xiii.</source></mixed-citation></ref><ref id="B12"><mixed-citation xmlns:xlink="http://www.w3.org/1999/xlink" xlink:type="simple"><person-group><name name-style="western"><surname>Blatchley</surname><given-names>WS</given-names></name></person-group> (<year>1910</year>)<source> The Coleoptera or beetles of Indiana. Bulletin of the Indiana Department of Geology and Natural Resources No. 1, 1–1386, illus.</source></mixed-citation></ref><ref id="B58"><mixed-citation xmlns:xlink="http://www.w3.org/1999/xlink" xlink:type="simple"><person-group><name name-style="western"><surname>Leng</surname><given-names>CW</given-names></name></person-group> (<year>1920</year>)<source> Catalogue of the Coleoptera of America, North of Mexico.</source><publisher-name>John D. Sherman, Mount Vernon</publisher-name>, <publisher-loc>New York</publisher-loc>, <lpage>470</lpage> pp.</mixed-citation></ref><ref id="B18"><mixed-citation xmlns:xlink="http://www.w3.org/1999/xlink" xlink:type="simple"><person-group><name name-style="western"><surname>Casey</surname><given-names>TL</given-names></name></person-group> (<year>1920</year>)<source> Random studies among the American Caraboidea. In: Casey TL, Memoirs on the Coleoptera, Vol IX. New Era Publishing Company, Lancaster, Pennsylvania, 133–299.</source></mixed-citation></ref><ref id="B25"><mixed-citation xmlns:xlink="http://www.w3.org/1999/xlink" xlink:type="simple"><person-group><name name-style="western"><surname>Csiki</surname><given-names>E</given-names></name></person-group> (<year>1932</year>)<source> Coleopterorum catalogus, pars 124, Carabidae: Harpalinae VII, 1279–1598. (Vol. III.)</source></mixed-citation></ref><ref id="B11"><mixed-citation xmlns:xlink="http://www.w3.org/1999/xlink" xlink:type="simple"><person-group><name name-style="western"><surname>Blackwelder</surname><given-names>RE</given-names></name></person-group> (<year>1944</year>)<source> Checklist of the coleopterous insects of Mexico, Central America, the West Indies, and South America. Part 1. Bulletin of the United States National Museum No. 185, 1–188.</source></mixed-citation></ref><ref id="B45"><mixed-citation xmlns:xlink="http://www.w3.org/1999/xlink" xlink:type="simple"><person-group><name name-style="western"><surname>Jeannel</surname><given-names>R</given-names></name></person-group> (<year>1949</year>)<article-title> Coléoptères carabiques de la règion Malgache 3.</article-title><source>Faune l’Empire Français </source><volume>11</volume>: <fpage>767</fpage>-<lpage>1146</lpage>.</mixed-citation></ref><ref id="B2"><mixed-citation xmlns:xlink="http://www.w3.org/1999/xlink" xlink:type="simple"><person-group><name name-style="western"><surname>Ball</surname><given-names>GE</given-names></name></person-group> (<year>1960</year>)<source> Carabidae (Latreille, 1810); the ground beetles. In: Arnett Jr. RH, The Beetles of the United States (Ed. and principal author). The Catholic University of America Press, Washington, D. C., Fascicle 4, 55–182.</source></mixed-citation></ref><ref id="B34"><mixed-citation xmlns:xlink="http://www.w3.org/1999/xlink" xlink:type="simple"><person-group><name name-style="western"><surname>Erwin</surname><given-names>TL</given-names></name><name name-style="western"><surname>Whitehead</surname><given-names>DR</given-names></name><name name-style="western"><surname>Ball</surname><given-names>GE</given-names></name></person-group> (<year>1977</year>)<source> Family 4. Carabidae, the ground beetles. In: Arnett, Jr, RH, Blackwelder RE (Eds) Checklist of the Beetles of Canada, United States, Mexico, Central America, and the West Indies. World Digest Publications, Kinderhook, New York. pp. 4. 1–4.68.</source></mixed-citation></ref><ref id="B13"><mixed-citation xmlns:xlink="http://www.w3.org/1999/xlink" xlink:type="simple"><person-group><name name-style="western"><surname>Bousquet</surname><given-names>Y</given-names></name><name name-style="western"><surname>Larochelle</surname><given-names>A</given-names></name></person-group> (<year>1993</year>)<source> Catalogue of the Geadephaga (Coleoptera: Trachypachidae, Rhysodidae, Carabidae including Cicindelini) of America north of Mexico. Memoirs of the Entomological Society of Canada 167, 397 pp.</source></mixed-citation></ref><ref id="B24"><mixed-citation xmlns:xlink="http://www.w3.org/1999/xlink" xlink:type="simple"><person-group><name name-style="western"><surname>Ciegler</surname><given-names>JC</given-names></name></person-group> (<year>2000</year>)<source> Ground beetles and wrinkled bark beetles of South Carolina (Coleoptera: Geadephaga: Carabidae and Rhysodidae). South Carolina Agriculture and Forestry Research System, Clemson University, 149.</source></mixed-citation></ref><ref id="B4"><mixed-citation xmlns:xlink="http://www.w3.org/1999/xlink" xlink:type="simple"><person-group><name name-style="western"><surname>Ball</surname><given-names>GE</given-names></name><name name-style="western"><surname>Bousquet</surname><given-names>Y</given-names></name></person-group> (<year>2001</year>)<source> Family 6 Carabidae. In: Arnett Jr. RH, Thomas MC, Eds. American Beetles: Archostemata, Myxophaga, Adephaga, Polyphaga: Staphyliniformia, Vol. 1. CRC Press, Boca Raton, Florida, 32–132.</source></mixed-citation></ref><ref id="B64"><mixed-citation xmlns:xlink="http://www.w3.org/1999/xlink" xlink:type="simple"><person-group><name name-style="western"><surname>Lorenz</surname><given-names>W</given-names></name></person-group> (<year>2005</year>)<source> Systematic List of Extant Ground Beetles of the World. (Insecta, Coleoptera, Adephaga: Trachypachidae &amp; Carabidae incl. Paussinae, Cicindelinae, Rhysodinae). Second edition. Germany: 1–530.</source></mixed-citation></ref><ref id="B66"><mixed-citation xmlns:xlink="http://www.w3.org/1999/xlink" xlink:type="simple"><person-group><name name-style="western"><surname>Motschulsky</surname><given-names>TV von</given-names></name></person-group> (<year>1864</year>)<source> Enumération des nouvelles espèces de coléoptères rapporté de ses voyages. Bulletin de la Société Impériale des Naturalistes de Moscou 37(2): 171–240, 297–355.</source></mixed-citation></ref></ref-list></tp:taxon-treatment>
