# Supplementary material for: A taxonomic revision of the Cymindis (Pinacodera) limbata species group (Coleoptera, Carabidae, Lebiini), including description of a new species from Florida, U.S.A
Source: Zookeys. 2013 Jan 18;(259):1–73. doi: 10.3897/zookeys.259.2970 (PMC3591765; doi:10.3897/zookeys.259.2970)
Supplement: XML Treatment for Cymindis (Pinacodera) limbata [file zookeys.259.2970-treatment2.xml]

<!DOCTYPE tp:taxon-treatment
  PUBLIC "-//TaxonX//DTD Taxonomic Treatment Publishing DTD v0 20100105//EN" "tax-treatment-NSO.dtd">
<tp:taxon-treatment xmlns:tp="http://www.plazi.org/taxpub"><tp:treatment-meta><mixed-citation publication-type="journal"><person-group><name><surname>Hunting</surname><given-names>Wesley M.</given-names></name></person-group><article-title>A taxonomic revision of the <italic>Cymindis (Pinacodera) limbata</italic> species group (Coleoptera, Carabidae, Lebiini), including description of a new species from Florida, U.S.A.
                </article-title><source>Zookeys</source><day>18</day><month>1</month><year>2013</year><volume>2013</volume><issue>259</issue><fpage>1</fpage><lpage>73</lpage><pub-id pub-id-type="doi">10.3897/zookeys.259.2970</pub-id></mixed-citation></tp:treatment-meta><tp:nomenclature><tp:taxon-name>
                        <tp:taxon-name-part taxon-name-part-type="genus">Cymindis</tp:taxon-name-part>
                        (<tp:taxon-name-part taxon-name-part-type="subgenus">Pinacodera</tp:taxon-name-part>)
                        <tp:taxon-name-part taxon-name-part-type="species">limbata</tp:taxon-name-part>
                    </tp:taxon-name><tp:taxon-status xmlns:xlink="http://www.w3.org/1999/xlink" xlink:type="simple">species group</tp:taxon-status></tp:nomenclature><tp:treatment-sec sec-type="Diagnosis"><title>Diagnosis.</title><p>With character states of the subgenus <italic><tp:taxon-name>Pinacodera</tp:taxon-name></italic> restricted as follows. Males of this group are distinguishable by a sclerite (endophallic plate) located at the apex of the everted endophallus (<xref ref-type="fig" rid="F6">Figs 6</xref><xref ref-type="fig" rid="F10">, 10</xref><xref ref-type="fig" rid="F14">, 14</xref><xref ref-type="fig" rid="F20">, 20</xref><xref ref-type="fig" rid="F26">, 26</xref><xref ref-type="fig" rid="F27">, 27</xref><xref ref-type="fig" rid="F34">, 34</xref>)</p></tp:treatment-sec><tp:treatment-sec sec-type="Description"><title>Description.</title><p>OBL 7.75 – 13.50 mm. Length (n= 90 males, 90 females): head 0.92 – 1.24, pronotum 1.40 – 2.60, elytra 4.41 – 7.17, metepisternum 0.86 – 1.70 mm; width: head 1.60 – 2.60, pronotum 1.80 – 2.60, elytra 3.16 – 5.42, metepisternum 0.52 – 1.02 mm.</p><p><italic>Body proportions</italic>. HW/HL 1.88 – 2.31; PWM/PL 1.26 – 1.37; EL/EW 1.25- 1.43; ML/MW 1.66 – 2.00.</p><p><italic>Color</italic>. Piceous to testaceous.</p><p><italic>Microsculpture</italic>. Most specimens with microlines not visible on dorsum of head capsule; few with mesh pattern isodiametric to transverse between eyes. Elytra with mesh pattern isodiametric, microlines absent from apical half to moderately deep throughout.</p><p><italic>Macrosculpture and pilosity</italic>. Head ventrally with evenly scattered setigerous punctures bearing setae or not. Pronotum with shallow to moderately deep scattered setigerous punctures, bearing pilose setae or not. Elytra with scattered setigerous punctures, pilose or not. Elytral epipleuron glabrous to moderately setose.</p><p><italic>Fixed setae</italic>. Two pairs of supraorbital setae; clypeus with two lateral setae. Labrum with six setae along apical margin. Pronotum with two to four setae along each margin. Elytra with two setae in stria 3 and one posterior to end of stria 3; one seta at apex of interval 2; 14–18 lateral (umbilical) setae in the ninth interval<bold>;</bold> two setae on each of abdominal sterna III to VI (<xref ref-type="fig" rid="F3">Fig. 3</xref>); four to six setae along apical margin of sternum VII (<xref ref-type="fig" rid="F3">Fig. 3</xref>).</p><p><italic>Luster</italic>. Head capsule and pronotum glossy, elytra glossy to moderately dull; ventral thoracic sterna and abdominal sterna glossy.</p><p><italic>Head</italic>. Eyes, labrum, labium, and palpi, typical for <tp:taxon-name>Cymindidina</tp:taxon-name>.</p><p><italic>Pronotum</italic>. Anterior and posterior transverse impression shallow to moderately deep; median longitudinal impression moderately shallow; posteriolateral angles right-angled to rounded.</p><p><italic>Elytra</italic>. Humeri broadly to narrowly rounded; striae moderately to shallowly impressed; lateral margin smooth, rounded and widened preapically; elytral apices sinuately subtruncate.</p><p><italic>Hind wings</italic>. Macropterous to brachypterous.</p><p><italic>Legs</italic>. Tarsal claws pectinate, five to seven denticles per claw. Males with adhesive vestiture ventrally, two rows of squamo-setae on tarsomeres 1–4 of foreleg and 1–3 of middle leg.</p><p><italic>Male genitalia</italic>. Anopic. Phallus cylindrical. Endophallus with distinct sclerite (endophallic plate) at apex.</p><p><italic>Female genitalia</italic>. Gonocoxite 2 (<bold>gc2</bold>) short and stout to long and narrow.</p></tp:treatment-sec><tp:treatment-sec sec-type="Habitat"><title>Habitat.</title><p>Adults of this species group have been collected in temperate deciduous, coniferous and mixed forests, subtropical broadleaf forest, tropical montane forests, and acacia scrub environments. Adults are recorded from elevations ranging from sea level to ~3400 m.</p><!--PageBreak--></tp:treatment-sec><tp:treatment-sec sec-type="Geographical distribution"><title>Geographical distribution.</title><p>The range of this species group (<xref ref-type="fig" rid="F7">Fig. 7</xref><xref ref-type="fig" rid="F17">, 17</xref><xref ref-type="fig" rid="F21">, 21</xref><xref ref-type="fig" rid="F29">, 29</xref><xref ref-type="fig" rid="F41">, 41</xref> extends in eastern Canada from southern Quebec west to southern Ontario; in the United States from the Atlantic coast south to southern Florida and west to California. In Mexico, it is known throughout the montane regions, north of the Isthmus of Tehuantepec.</p></tp:treatment-sec><tp:treatment-sec sec-type="Chorological affinities"><title>Chorological affinities.</title><p>Species of the <italic>limbata</italic> group are sympatric with members of the subgenus <italic><tp:taxon-name>Cymindis</tp:taxon-name></italic> (<italic>s.str</italic>) (<xref ref-type="fig" rid="F2">Fig. 2</xref>) in portions of southeastern Canada, the U.S.A, and Mexico, and with the <italic>latiuscula</italic> group in portions of the southwestern United States and Mexico.</p></tp:treatment-sec><tp:treatment-sec sec-type="Taxonomic composition, and sequence of presentation"><title>Taxonomic composition, and sequence of presentation.</title><p>This group includes ten taxa in three species complexes (treated below). The sequence of presentation is based on geographic distribution of these three complexes, beginning in Eastern North America with the <italic>limbata</italic> complex; second, the monospecific primarily southwestern <italic>punctigera</italic> complex; and third, the northern Mexican <italic>chevrolati</italic> complex. Within each complex, the included species (or subspecies) treatments are in a sequence reflecting my preliminary thoughts about relationships, beginning with the most primitive and ending with the structurally most derived.</p></tp:treatment-sec><tp:treatment-sec><!--Section generated to contain objects referenced in tp:taxon-treatment.--><fig id="F6" position="float" orientation="portrait"><label>Figure 6. </label><caption><p>Structural features of <italic><tp:taxon-name>Cymindis complanata</tp:taxon-name></italic> Dejean: <bold>A</bold>, phallus, right lateral aspect, with endophallus everted; <bold>B</bold>, female reproductive tract and ovipositor, ventral aspect. Legend: <bold>aa</bold>, apical area; <bold>ael</bold>, apical endophallic lobe; <bold>bc</bold>, bursacopulatrix; <bold>bl</bold>, basal lobe; <bold>co</bold>, common oviduct; <bold>ep</bold>, endophallic plate; <bold>gc1</bold>, gonocoxite 1; <bold>gc2</bold>, gonocoxite 2; <bold>lt</bold>, lateral tergite; <bold>s</bold>, shaft; <bold>sd</bold>, spermathecal diverticulum; <bold>sg</bold>, spermathecal gland; <bold>sgd</bold>, spermathecal gland duct; <bold>sp</bold>, spermatheca.</p></caption><graphic xmlns:xlink="http://www.w3.org/1999/xlink" xlink:href="ZooKeys-259-001-g006.jpg" position="float" orientation="portrait" xlink:type="simple"/></fig><fig id="F10" position="float" orientation="portrait"><label>Figure 10. </label><caption><p>Structural features of <italic><tp:taxon-name>Cymindis limbata</tp:taxon-name></italic> Dejean: <bold>A</bold>, phallus and everted endophallus, right lateral aspect; <bold>B</bold>, female reproductive tract and ovipositor, ventral aspect. Legend: <bold>aa</bold>, apical area; <bold>bc</bold>, bursa copulatrix; <bold>bl</bold>, basal lobe; <bold>co</bold>, common oviduct; <bold>ep</bold>, endophallic plate; <bold>gc1</bold>, gonocoxite 1; <bold>gc2</bold>, gonocoxite 2; <bold>lt</bold>, lateral tergite; <bold>mp</bold>, microtrichial patch <bold>s</bold>, shaft; <bold>sd</bold>, spermathecal diverticulum; <bold>sg</bold>,spermathecal gland; <bold>sgd,</bold> spermathecal gland duct; <bold>sp</bold>, spermatheca.</p></caption><graphic xmlns:xlink="http://www.w3.org/1999/xlink" xlink:href="ZooKeys-259-001-g010.jpg" position="float" orientation="portrait" xlink:type="simple"/></fig><fig id="F14" position="float" orientation="portrait"><label>Figure 14. </label><caption><p>Structural features of <italic><tp:taxon-name>Cymindis platicollis platicollis</tp:taxon-name></italic> (Say): <bold>A</bold>, phallus and everted endophallus, right lateral aspect; <bold>B</bold>, female reproductive tract and ovipositor, ventral aspect. Legend: <bold>aa</bold>, apical area; <bold>bc</bold>, bursa copulatrix; <bold>bl</bold>, basal lobe; <bold>co</bold>, common oviduct; <bold>ep</bold>, endophallic plate; <bold>gc1</bold>, gonocoxite 1; <bold>gc2</bold>, gonocoxite 2; <bold>lt</bold>, lateral tergite; <bold>s</bold>, shaft; <bold>sd</bold>, spermathecal diverticulum; <bold>sg</bold>, spermathecal gland; <bold>sgd</bold>, spermathecal gland duct; <bold>sp</bold>, spermatheca.</p></caption><graphic xmlns:xlink="http://www.w3.org/1999/xlink" xlink:href="ZooKeys-259-001-g014.jpg" position="float" orientation="portrait" xlink:type="simple"/></fig><fig id="F20" position="float" orientation="portrait"><label>Figure 20. </label><caption><p>Structural features of male genitalia of (<bold>A</bold>) <italic><tp:taxon-name>Cymindis platicollis atripennis</tp:taxon-name></italic> (Casey), showing appearance of endophallus apex when spine patch is everted, (<bold>B</bold>) <italic><tp:taxon-name>Cymindis rufostigma</tp:taxon-name></italic>, new species, with spine patch not everted, and (<bold>C</bold>) female genitalia of <italic><tp:taxon-name>Cymindis rufostigma</tp:taxon-name></italic>, new species. Legend: <bold>aa</bold>, apical area; <bold>bc</bold>, bursacopulatrix; <bold>bel</bold>, basal endophallic lobe; <bold>bl</bold>, basal lobe; <bold>co</bold>, common oviduct; <bold>ep</bold>, endophallic plate; <bold>esp</bold>, endophallic spine patch; <bold>espi</bold>, endophallic spine patch invagination; <bold>gc1</bold>, gonocoxite 1; <bold>gc2</bold>, gonocoxite 2; <bold>lt</bold>, lateral tergite; <bold>s</bold>, shaft; <bold>sd</bold>, spermathecal diverticulum; <bold>sg</bold>, spermathecal gland; <bold>sgd</bold>, spermathecal gland duct; <bold>sp</bold>, spermatheca.</p></caption><graphic xmlns:xlink="http://www.w3.org/1999/xlink" xlink:href="ZooKeys-259-001-g020.jpg" position="float" orientation="portrait" xlink:type="simple"/></fig><fig id="F26" position="float" orientation="portrait"><label>Figure 26. </label><caption><p>Structural features of <italic><tp:taxon-name>Cymindis punctigera punctigera</tp:taxon-name></italic> LeConte: <bold>A</bold>, phallus and everted endophallus, right lateral aspect; <bold>B</bold>, female reproductive tract and ovipositor, ventral aspect. Legend: <bold>aa</bold>, apical area; <bold>bc</bold>, bursa copulatrix; <bold>bl</bold>, basal lobe; <bold>co</bold>, common oviduct; <bold>ep</bold>, endophallic plate; <bold>gc1</bold>, gonocoxite 1; <bold>gc2</bold>, gonocoxite 2; <bold>lt</bold>, lateral tergite; <bold>s</bold>, shaft; <bold>sd</bold>, spermathecal diverticulum; <bold>sg</bold>, spermathecal gland; <bold>sgd</bold>, spermathecal gland duct; <bold>sp</bold>, spermatheca.</p></caption><graphic xmlns:xlink="http://www.w3.org/1999/xlink" xlink:href="ZooKeys-259-001-g026.jpg" position="float" orientation="portrait" xlink:type="simple"/></fig><fig id="F27" position="float" orientation="portrait"><label>Figure 27. </label><caption><p>Male genitalia of <italic><tp:taxon-name>Cymindis punctigera punctigera</tp:taxon-name></italic> LeConte: <bold>A</bold>, phallus and everted endophallus, dorsal aspect, showing right-hand placement of endophallus when everted; <bold>B</bold>-<bold>C</bold>, left lateral aspect of phallus, endophallus inverted, showing intrapopulation variation (Jeff Davis Co., Texas, U.S.A.) in form of phallic apex; texture and distinctive striations extended from mid-apical area toward shaft. Legend: <bold>aa</bold>, apical area; <bold>bl</bold>, basal lobe; <bold>ep</bold>, endophallic plate; <bold>s</bold>, shaft.</p></caption><graphic xmlns:xlink="http://www.w3.org/1999/xlink" xlink:href="ZooKeys-259-001-g027.jpg" position="float" orientation="portrait" xlink:type="simple"/></fig><fig id="F34" position="float" orientation="portrait"><label>Figure 34. </label><caption><p>Male genitalia of species of the <italic>chevrolati</italic> complex, right lateral aspect, with endophallus everted: <bold>A</bold>, <italic><tp:taxon-name>Cymindis chevrolati</tp:taxon-name></italic> Dejean; <bold>B</bold>, <italic><tp:taxon-name>Cymindis laevior</tp:taxon-name></italic> (Bates); <bold>C</bold>, <italic><tp:taxon-name>Cymindis ruficornis</tp:taxon-name></italic> (Bates). Legend: <bold>aa</bold>, apical area; <bold>bel</bold>, basal endophallic lobe; <bold>bl</bold>, basal lobe; <bold>ep</bold>, endophallic plate; <bold>mp</bold>, microtrichial patch; <bold>s</bold>, shaft.</p></caption><graphic xmlns:xlink="http://www.w3.org/1999/xlink" xlink:href="ZooKeys-259-001-g034.jpg" position="float" orientation="portrait" xlink:type="simple"/></fig><fig id="F3" position="float" orientation="portrait"><label>Figure 3. </label><caption><p>Structure of a generalized lebiine ground beetle (<tp:taxon-name>Carabidae</tp:taxon-name>) A, dorsal view. B, ventral view. Adapted from Lindroth,1969: XII.</p></caption><graphic xmlns:xlink="http://www.w3.org/1999/xlink" xlink:href="ZooKeys-259-001-g003.jpg" position="float" orientation="portrait" xlink:type="simple"/></fig><fig id="F7" position="float" orientation="portrait"><label>Figure 7. </label><caption><p>Map of southeastern Canada, U.S.A. and northeastern Mexico, showing position of localities for <italic><tp:taxon-name>Cymindis limbata</tp:taxon-name></italic> Dejean and <italic><tp:taxon-name>Cymindis complanata</tp:taxon-name></italic> Dejean.</p></caption><graphic xmlns:xlink="http://www.w3.org/1999/xlink" xlink:href="ZooKeys-259-001-g007.jpg" position="float" orientation="portrait" xlink:type="simple"/></fig><fig id="F17" position="float" orientation="portrait"><label>Figure 17. </label><caption><p>Map of southeastern Canada, U.S.A., and northern Mexico, showing position of localities of the subspecies of <italic><tp:taxon-name>Cymindis platicollis</tp:taxon-name></italic> Say, and the three-stage cline of elytral setation of <italic><tp:taxon-name>Cymindis platicollis platicollis</tp:taxon-name></italic> (Say). See text for explanation.</p></caption><graphic xmlns:xlink="http://www.w3.org/1999/xlink" xlink:href="ZooKeys-259-001-g017.jpg" position="float" orientation="portrait" xlink:type="simple"/></fig><fig id="F21" position="float" orientation="portrait"><label>Figure 21. </label><caption><p>Map of southeastern U.S.A. (primarily Florida), showing position of localities for <italic><tp:taxon-name>Cymindis rufostigma</tp:taxon-name></italic>, new species.</p></caption><graphic xmlns:xlink="http://www.w3.org/1999/xlink" xlink:href="ZooKeys-259-001-g021.jpg" position="float" orientation="portrait" xlink:type="simple"/></fig><fig id="F29" position="float" orientation="portrait"><label>Figure 29. </label><caption><p>Map of southwestern U.S.A. and northern Mexico, showing position of localities of the subspecies of <italic><tp:taxon-name>Cymindis punctigera</tp:taxon-name></italic> LeConte, and distribution of macropterous and brachypterous individuals of <italic><tp:taxon-name>Cymindis punctigera punctigera</tp:taxon-name></italic>.</p></caption><graphic xmlns:xlink="http://www.w3.org/1999/xlink" xlink:href="ZooKeys-259-001-g029.jpg" position="float" orientation="portrait" xlink:type="simple"/></fig><fig id="F41" position="float" orientation="portrait"><label>Figure 41. </label><caption><p>Map of extreme southeastern Texas, U.S.A. and Mexico north of the Isthmus of Tehuantepec, showing position of localities for species of the <italic>chevrolati</italic> complex.</p></caption><graphic xmlns:xlink="http://www.w3.org/1999/xlink" xlink:href="ZooKeys-259-001-g041.jpg" position="float" orientation="portrait" xlink:type="simple"/></fig><fig id="F2" position="float" orientation="portrait"><label>Figure 2. </label><caption><p>World map showing geographic ranges of the subgenera within the genus <italic><tp:taxon-name>Cymindis</tp:taxon-name></italic> (<italic>s.l.</italic>).</p></caption><graphic xmlns:xlink="http://www.w3.org/1999/xlink" xlink:href="ZooKeys-259-001-g002.jpg" position="float" orientation="portrait" xlink:type="simple"/></fig></tp:treatment-sec></tp:taxon-treatment>
