# Supplementary material for: A taxonomic revision of the Cymindis (Pinacodera) limbata species group (Coleoptera, Carabidae, Lebiini), including description of a new species from Florida, U.S.A
Source: Zookeys. 2013 Jan 18;(259):1–73. doi: 10.3897/zookeys.259.2970 (PMC3591765; doi:10.3897/zookeys.259.2970)
Supplement: XML Treatment for Cymindis (Pinacodera) limbata [file zookeys.259.2970-treatment3.xml]

<!DOCTYPE tp:taxon-treatment
  PUBLIC "-//TaxonX//DTD Taxonomic Treatment Publishing DTD v0 20100105//EN" "tax-treatment-NSO.dtd">
<tp:taxon-treatment xmlns:tp="http://www.plazi.org/taxpub"><tp:treatment-meta><mixed-citation publication-type="journal"><person-group><name><surname>Hunting</surname><given-names>Wesley M.</given-names></name></person-group><article-title>A taxonomic revision of the <italic>Cymindis (Pinacodera) limbata</italic> species group (Coleoptera, Carabidae, Lebiini), including description of a new species from Florida, U.S.A.
                </article-title><source>Zookeys</source><day>18</day><month>1</month><year>2013</year><volume>2013</volume><issue>259</issue><fpage>1</fpage><lpage>73</lpage><pub-id pub-id-type="doi">10.3897/zookeys.259.2970</pub-id></mixed-citation></tp:treatment-meta><tp:nomenclature><tp:taxon-name>
                        <tp:taxon-name-part taxon-name-part-type="genus">Cymindis</tp:taxon-name-part>
                        (<tp:taxon-name-part taxon-name-part-type="subgenus">Pinacodera</tp:taxon-name-part>)
                        <tp:taxon-name-part taxon-name-part-type="species">limbata</tp:taxon-name-part>
                    </tp:taxon-name><tp:taxon-status xmlns:xlink="http://www.w3.org/1999/xlink" xlink:type="simple">complex</tp:taxon-status><xref ref-type="fig" rid="F4">Figs 4</xref><xref ref-type="fig" rid="F5"/><xref ref-type="fig" rid="F6"/><xref ref-type="fig" rid="F7"/><xref ref-type="fig" rid="F8"/><xref ref-type="fig" rid="F9"/><xref ref-type="fig" rid="F10"/><xref ref-type="fig" rid="F11"/><xref ref-type="fig" rid="F12"/><xref ref-type="fig" rid="F13"/><xref ref-type="fig" rid="F14"/><xref ref-type="fig" rid="F15"/><xref ref-type="fig" rid="F16"/><xref ref-type="fig" rid="F17"/><xref ref-type="fig" rid="F18"/><xref ref-type="fig" rid="F19"/><xref ref-type="fig" rid="F20"/><xref ref-type="fig" rid="F21">–21</xref></tp:nomenclature><tp:treatment-sec sec-type="Diagnosis"><title>Diagnosis.</title><p>Species in the <italic>limbata</italic> complex are distinguished by pale pronotal and elytral margins; several rows (two to four) of setigerous punctures extended the length of elytral interval 8. Most specimens of species in the <italic>limbata</italic> complex have contrasting punctation in alternate elytral intervals; intervals 1, 3 and 5 typically with one to two rows, interval 2, 4 and 6 typically with two to three rows. All species are macropterous.</p></tp:treatment-sec><tp:treatment-sec sec-type="Description"><title>Description.</title><p>With character states of <italic>limbata</italic> species group, restricted as follows.</p><p><italic>Color</italic>. Dorsum of head, pronotum, and elytra testaceous to rufo- piceous, antennae testaceous to rufo-testaceous, palpi testaceous, abdominal sterna and other thoracic sclerites testaceous to rufo-piceous.</p><p><italic>Microsculpture</italic>. Head capsule and pronotum smooth, microlines not evident at 50×. Elytra with mesh pattern isodiametric, microlines moderately deep.</p><p><italic>Macrosculpture and pilosity</italic>. Head capsule with shallow, evenly scattered setigerous punctures on dorsal surface from constriction of neck extended anteriorly toward clypeus. Elytra with striae shallowly impressed and punctulate throughout length; intervals almost flat to slightly convex (few with greater convexity in intervals 1, 3 and 5), one-two (mostly one) irregular rows of fine punctules extended the length of intervals 1, 3 and 5; two-three or three (mostly two) irregular rows of fine punctules extended the length of intervals 2, 4 and 6; interval 8 with two to four rows of fine punctules extended the length of the interval. Abdominal sterna with fine pilose punctures throughout.</p><p><italic>Fixed setae</italic>. Elytra with two setae in stria 3 and one posterior to end of stria 3; one seta at apex of interval 2; 15–17 lateral umbilical setae<bold>.</bold></p><p><!--PageBreak--><italic>Pronotum</italic>. Anterior and posterior transverse impression shallow; median longitudinal impression shallow; posteriolateral angles almost right- angled to rounded; posterior margin slightly lobate.</p><p><italic>Hind wings</italic>. Macropterous.</p><p><italic>Male genitalia</italic>. Phallus anopic, cylindrical. Endophallus with a flat to slightly curved sclerite (endophallic plate) (<xref ref-type="bibr" rid="B62">Lindroth 1969</xref>: 1080–1081) apically. Endophallus with or without microtrichial patch on basal lobe of everted sac.</p><p><italic>Female genitalia</italic>. Gonocoxite 2 (<bold>gc2</bold>) short and stout to long and narrow. Internal genitalia with long cylindrical spermatheca (<bold>sp</bold>), associated spermathecal gland (<bold>sg</bold>), and spermathecal diverticulum (<bold>sd</bold>) located at base of spermathecal gland duct (<bold>sgd</bold>).</p></tp:treatment-sec><tp:treatment-sec sec-type="Geographical distribution"><title>Geographical distribution.</title><p>The range of the <italic>limbata</italic> complex extends in eastern Canada from southern Quebec west to southern Ontario; in the eastern United States from Maine south to southern Florida, west to eastern Colorado and Nebraska, and south to southern Texas. In Mexico it is known from Nuevo Leon, Mexico, in the northern portion of the Sierra Madre Oriental.</p></tp:treatment-sec><tp:treatment-sec sec-type="Chorological affinities"><title>Chorological affinities.</title><p>The geographical range of the <italic>limbata</italic> complex overlaps that of the <italic>punctigera</italic> complex and the <italic>chevrolati</italic> complex along the extreme southern and southwestern portion of its range.</p></tp:treatment-sec><tp:treatment-sec sec-type="Taxonomic composition"><title>Taxonomic composition.</title><p>Five taxa are included in this complex: <italic><tp:taxon-name>Cymindis complanata</tp:taxon-name></italic> Dejean; <italic><tp:taxon-name>Cymindis limbata</tp:taxon-name></italic> Dejean; <italic><tp:taxon-name>Cymindis platicollis platicollis</tp:taxon-name></italic> (Say); <italic><tp:taxon-name>Cymindis platicollis atripennis</tp:taxon-name></italic> (Casey); and <italic><tp:taxon-name>Cymindis rufostigma</tp:taxon-name></italic> sp. n.</p></tp:treatment-sec><tp:treatment-sec><!--Section generated to contain objects referenced in tp:taxon-treatment.--><fig id="F4" position="float" orientation="portrait"><label>Figure 4. </label><caption><p>Dorsal habitus and color pattern of <italic><tp:taxon-name>Cymindis complanata</tp:taxon-name></italic> Dejean (OBL 12.50 mm).</p></caption><graphic xmlns:xlink="http://www.w3.org/1999/xlink" xlink:href="ZooKeys-259-001-g004.jpg" position="float" orientation="portrait" xlink:type="simple"/></fig><fig id="F5" position="float" orientation="portrait"><label>Figure 5. </label><caption><p>Pronotum, dorsal aspect, of <italic><tp:taxon-name>Cymindis complanata</tp:taxon-name></italic> Dejean.</p></caption><graphic xmlns:xlink="http://www.w3.org/1999/xlink" xlink:href="ZooKeys-259-001-g005.jpg" position="float" orientation="portrait" xlink:type="simple"/></fig><fig id="F6" position="float" orientation="portrait"><label>Figure 6. </label><caption><p>Structural features of <italic><tp:taxon-name>Cymindis complanata</tp:taxon-name></italic> Dejean: <bold>A</bold>, phallus, right lateral aspect, with endophallus everted; <bold>B</bold>, female reproductive tract and ovipositor, ventral aspect. Legend: <bold>aa</bold>, apical area; <bold>ael</bold>, apical endophallic lobe; <bold>bc</bold>, bursacopulatrix; <bold>bl</bold>, basal lobe; <bold>co</bold>, common oviduct; <bold>ep</bold>, endophallic plate; <bold>gc1</bold>, gonocoxite 1; <bold>gc2</bold>, gonocoxite 2; <bold>lt</bold>, lateral tergite; <bold>s</bold>, shaft; <bold>sd</bold>, spermathecal diverticulum; <bold>sg</bold>, spermathecal gland; <bold>sgd</bold>, spermathecal gland duct; <bold>sp</bold>, spermatheca.</p></caption><graphic xmlns:xlink="http://www.w3.org/1999/xlink" xlink:href="ZooKeys-259-001-g006.jpg" position="float" orientation="portrait" xlink:type="simple"/></fig><fig id="F7" position="float" orientation="portrait"><label>Figure 7. </label><caption><p>Map of southeastern Canada, U.S.A. and northeastern Mexico, showing position of localities for <italic><tp:taxon-name>Cymindis limbata</tp:taxon-name></italic> Dejean and <italic><tp:taxon-name>Cymindis complanata</tp:taxon-name></italic> Dejean.</p></caption><graphic xmlns:xlink="http://www.w3.org/1999/xlink" xlink:href="ZooKeys-259-001-g007.jpg" position="float" orientation="portrait" xlink:type="simple"/></fig><fig id="F8" position="float" orientation="portrait"><label>Figure 8. </label><caption><p>Dorsal habitus and color pattern of <italic><tp:taxon-name>Cymindis limbata</tp:taxon-name></italic> Dejean (OBL 9.83 mm).</p></caption><graphic xmlns:xlink="http://www.w3.org/1999/xlink" xlink:href="ZooKeys-259-001-g008.jpg" position="float" orientation="portrait" xlink:type="simple"/></fig><fig id="F9" position="float" orientation="portrait"><label>Figure 9. </label><caption><p>Pronotum, dorsal aspect, of <italic><tp:taxon-name>Cymindis limbata</tp:taxon-name></italic> Dejean.</p></caption><graphic xmlns:xlink="http://www.w3.org/1999/xlink" xlink:href="ZooKeys-259-001-g009.jpg" position="float" orientation="portrait" xlink:type="simple"/></fig><fig id="F10" position="float" orientation="portrait"><label>Figure 10. </label><caption><p>Structural features of <italic><tp:taxon-name>Cymindis limbata</tp:taxon-name></italic> Dejean: <bold>A</bold>, phallus and everted endophallus, right lateral aspect; <bold>B</bold>, female reproductive tract and ovipositor, ventral aspect. Legend: <bold>aa</bold>, apical area; <bold>bc</bold>, bursa copulatrix; <bold>bl</bold>, basal lobe; <bold>co</bold>, common oviduct; <bold>ep</bold>, endophallic plate; <bold>gc1</bold>, gonocoxite 1; <bold>gc2</bold>, gonocoxite 2; <bold>lt</bold>, lateral tergite; <bold>mp</bold>, microtrichial patch <bold>s</bold>, shaft; <bold>sd</bold>, spermathecal diverticulum; <bold>sg</bold>,spermathecal gland; <bold>sgd,</bold> spermathecal gland duct; <bold>sp</bold>, spermatheca.</p></caption><graphic xmlns:xlink="http://www.w3.org/1999/xlink" xlink:href="ZooKeys-259-001-g010.jpg" position="float" orientation="portrait" xlink:type="simple"/></fig><fig id="F11" position="float" orientation="portrait"><label>Figure 11. </label><caption><p>Male genitalia of <italic><tp:taxon-name>Cymindis limbata</tp:taxon-name></italic> Dejean: <bold>A</bold>, phallus, apical portion, and everted endophallus, ventral aspect; <bold>B</bold>, lateral aspect of phallus (endophallus inverted); <bold>C</bold>, dorsal aspect, showing curvature of phallic apex to left. Legend: <bold>aa</bold>, apical area; <bold>bl</bold>, basal lobe; <bold>mp</bold>, microtrichial patch; <bold>s</bold>, shaft.</p></caption><graphic xmlns:xlink="http://www.w3.org/1999/xlink" xlink:href="ZooKeys-259-001-g011.jpg" position="float" orientation="portrait" xlink:type="simple"/></fig><fig id="F12" position="float" orientation="portrait"><label>Figure 12. </label><caption><p>Dorsal habitus and color pattern of <italic><tp:taxon-name>Cymindis platicollis platicollis</tp:taxon-name></italic> (Say) (OBL 9.16 mm).</p></caption><graphic xmlns:xlink="http://www.w3.org/1999/xlink" xlink:href="ZooKeys-259-001-g012.jpg" position="float" orientation="portrait" xlink:type="simple"/></fig><fig id="F13" position="float" orientation="portrait"><label>Figure 13. </label><caption><p>Pronotum, dorsal aspect, of <italic><tp:taxon-name>Cymindis platicollis platicollis</tp:taxon-name></italic> (Say).</p></caption><graphic xmlns:xlink="http://www.w3.org/1999/xlink" xlink:href="ZooKeys-259-001-g013.jpg" position="float" orientation="portrait" xlink:type="simple"/></fig><fig id="F14" position="float" orientation="portrait"><label>Figure 14. </label><caption><p>Structural features of <italic><tp:taxon-name>Cymindis platicollis platicollis</tp:taxon-name></italic> (Say): <bold>A</bold>, phallus and everted endophallus, right lateral aspect; <bold>B</bold>, female reproductive tract and ovipositor, ventral aspect. Legend: <bold>aa</bold>, apical area; <bold>bc</bold>, bursa copulatrix; <bold>bl</bold>, basal lobe; <bold>co</bold>, common oviduct; <bold>ep</bold>, endophallic plate; <bold>gc1</bold>, gonocoxite 1; <bold>gc2</bold>, gonocoxite 2; <bold>lt</bold>, lateral tergite; <bold>s</bold>, shaft; <bold>sd</bold>, spermathecal diverticulum; <bold>sg</bold>, spermathecal gland; <bold>sgd</bold>, spermathecal gland duct; <bold>sp</bold>, spermatheca.</p></caption><graphic xmlns:xlink="http://www.w3.org/1999/xlink" xlink:href="ZooKeys-259-001-g014.jpg" position="float" orientation="portrait" xlink:type="simple"/></fig><fig id="F15" position="float" orientation="portrait"><label>Figure 15. </label><caption><p>Lateral aspect of phallus (sac everted) of <italic><tp:taxon-name>Cymindis platicollis platicollis</tp:taxon-name></italic> (Say), showing interpopulation variation of phallic apex texturing and difference in typical phallus size between northeastern (<bold>A</bold>) and southwestern (<bold>B</bold>) populations. Legend: <bold>aa</bold>, apical area; <bold>bl</bold>, basal lobe; <bold>s</bold>, shaft; <bold>obl</bold>, overall body length.</p></caption><graphic xmlns:xlink="http://www.w3.org/1999/xlink" xlink:href="ZooKeys-259-001-g015.jpg" position="float" orientation="portrait" xlink:type="simple"/></fig><fig id="F16" position="float" orientation="portrait"><label>Figure 16. </label><caption><p>Dorsal habitus and color pattern of <italic><tp:taxon-name>Cymindis platicollis atripennis</tp:taxon-name></italic> (Casey) (OBL 10.33 mm).</p></caption><graphic xmlns:xlink="http://www.w3.org/1999/xlink" xlink:href="ZooKeys-259-001-g016.jpg" position="float" orientation="portrait" xlink:type="simple"/></fig><fig id="F17" position="float" orientation="portrait"><label>Figure 17. </label><caption><p>Map of southeastern Canada, U.S.A., and northern Mexico, showing position of localities of the subspecies of <italic><tp:taxon-name>Cymindis platicollis</tp:taxon-name></italic> Say, and the three-stage cline of elytral setation of <italic><tp:taxon-name>Cymindis platicollis platicollis</tp:taxon-name></italic> (Say). See text for explanation.</p></caption><graphic xmlns:xlink="http://www.w3.org/1999/xlink" xlink:href="ZooKeys-259-001-g017.jpg" position="float" orientation="portrait" xlink:type="simple"/></fig><fig id="F18" position="float" orientation="portrait"><label>Figure 18. </label><caption><p>Dorsal habitus and color pattern of <italic><tp:taxon-name>Cymindis rufostigma</tp:taxon-name></italic>, new species (OBL 9.17 mm).</p></caption><graphic xmlns:xlink="http://www.w3.org/1999/xlink" xlink:href="ZooKeys-259-001-g018.jpg" position="float" orientation="portrait" xlink:type="simple"/></fig><fig id="F19" position="float" orientation="portrait"><label>Figure 19. </label><caption><p>Photographs of pronota of (<bold>A</bold>) <italic><tp:taxon-name>Cymindis rufostigma</tp:taxon-name></italic>, new species, and (<bold>B</bold>) <italic><tp:taxon-name>Cymindis platicollis atripennis</tp:taxon-name></italic> (Casey).</p></caption><graphic xmlns:xlink="http://www.w3.org/1999/xlink" xlink:href="ZooKeys-259-001-g019.jpg" position="float" orientation="portrait" xlink:type="simple"/></fig><fig id="F20" position="float" orientation="portrait"><label>Figure 20. </label><caption><p>Structural features of male genitalia of (<bold>A</bold>) <italic><tp:taxon-name>Cymindis platicollis atripennis</tp:taxon-name></italic> (Casey), showing appearance of endophallus apex when spine patch is everted, (<bold>B</bold>) <italic><tp:taxon-name>Cymindis rufostigma</tp:taxon-name></italic>, new species, with spine patch not everted, and (<bold>C</bold>) female genitalia of <italic><tp:taxon-name>Cymindis rufostigma</tp:taxon-name></italic>, new species. Legend: <bold>aa</bold>, apical area; <bold>bc</bold>, bursacopulatrix; <bold>bel</bold>, basal endophallic lobe; <bold>bl</bold>, basal lobe; <bold>co</bold>, common oviduct; <bold>ep</bold>, endophallic plate; <bold>esp</bold>, endophallic spine patch; <bold>espi</bold>, endophallic spine patch invagination; <bold>gc1</bold>, gonocoxite 1; <bold>gc2</bold>, gonocoxite 2; <bold>lt</bold>, lateral tergite; <bold>s</bold>, shaft; <bold>sd</bold>, spermathecal diverticulum; <bold>sg</bold>, spermathecal gland; <bold>sgd</bold>, spermathecal gland duct; <bold>sp</bold>, spermatheca.</p></caption><graphic xmlns:xlink="http://www.w3.org/1999/xlink" xlink:href="ZooKeys-259-001-g020.jpg" position="float" orientation="portrait" xlink:type="simple"/></fig><fig id="F21" position="float" orientation="portrait"><label>Figure 21. </label><caption><p>Map of southeastern U.S.A. (primarily Florida), showing position of localities for <italic><tp:taxon-name>Cymindis rufostigma</tp:taxon-name></italic>, new species.</p></caption><graphic xmlns:xlink="http://www.w3.org/1999/xlink" xlink:href="ZooKeys-259-001-g021.jpg" position="float" orientation="portrait" xlink:type="simple"/></fig></tp:treatment-sec><ref-list><ref id="B62"><mixed-citation xmlns:xlink="http://www.w3.org/1999/xlink" xlink:type="simple"><person-group><name name-style="western"><surname>Lindroth</surname><given-names>CH</given-names></name></person-group> (<year>1969</year>)<article-title> The ground beetles (Carabidae excl. Cicindelinae) of Canada and Alaska. Part 6.</article-title><source>Opuscula Entomologica, Supplementum </source><volume>35</volume>: <fpage>945</fpage>-<lpage>1192</lpage>.</mixed-citation></ref></ref-list></tp:taxon-treatment>
