# Supplementary material for: A taxonomic revision of the Cymindis (Pinacodera) limbata species group (Coleoptera, Carabidae, Lebiini), including description of a new species from Florida, U.S.A
Source: Zookeys. 2013 Jan 18;(259):1–73. doi: 10.3897/zookeys.259.2970 (PMC3591765; doi:10.3897/zookeys.259.2970)
Supplement: XML Treatment for Cymindis (Pinacodera) complanata [file zookeys.259.2970-treatment4.xml]

<!DOCTYPE tp:taxon-treatment
  PUBLIC "-//TaxonX//DTD Taxonomic Treatment Publishing DTD v0 20100105//EN" "tax-treatment-NSO.dtd">
<tp:taxon-treatment xmlns:tp="http://www.plazi.org/taxpub"><tp:treatment-meta><mixed-citation publication-type="journal"><person-group><name><surname>Hunting</surname><given-names>Wesley M.</given-names></name></person-group><article-title>A taxonomic revision of the <italic>Cymindis (Pinacodera) limbata</italic> species group (Coleoptera, Carabidae, Lebiini), including description of a new species from Florida, U.S.A.
                </article-title><source>Zookeys</source><day>18</day><month>1</month><year>2013</year><volume>2013</volume><issue>259</issue><fpage>1</fpage><lpage>73</lpage><pub-id pub-id-type="doi">10.3897/zookeys.259.2970</pub-id></mixed-citation></tp:treatment-meta><tp:nomenclature><tp:taxon-name>
                        <tp:taxon-name-part taxon-name-part-type="genus">Cymindis</tp:taxon-name-part>
                        (<tp:taxon-name-part taxon-name-part-type="subgenus">Pinacodera</tp:taxon-name-part>)
                        <tp:taxon-name-part taxon-name-part-type="species">complanata</tp:taxon-name-part>
                    <object-id xmlns:xlink="http://www.w3.org/1999/xlink" xlink:type="simple">http://species-id.net/wiki/Cymindis_complanata</object-id>
								</tp:taxon-name><tp:taxon-authority>Dejean</tp:taxon-authority><xref ref-type="fig" rid="F4">Figs 4</xref><xref ref-type="fig" rid="F5"/><xref ref-type="fig" rid="F6"/><xref ref-type="fig" rid="F7">–7</xref><tp:nomenclature-citation-list><tp:nomenclature-citation><tp:taxon-name>Cymindis complanata</tp:taxon-name><comment><xref ref-type="bibr" rid="B27">Dejean 1826</xref>: 448. Type material (probably holotype, but without a Dejean label) in Chaudoir/Oberthür Collection, [MNHP]. TYPE LOCALITY – St. John’s Bluff, Duval County Florida, U.S.A. ; restricted by <xref ref-type="bibr" rid="B62">Lindroth (1969</xref>: 1070) from the original type area, “L’ Amérique septentrionale”. – <xref ref-type="bibr" rid="B52">LeConte 1848</xref>:189.</comment></tp:nomenclature-citation><tp:nomenclature-citation><tp:taxon-name>Lebia russata</tp:taxon-name><comment><xref ref-type="bibr" rid="B67">Newman 1840</xref>: 31. TYPE female [BMNH]. TYPE LOCALITY. – St. John’s Bluff, Duval County, Florida, U.S.A (Lindroth, 1969: 1070).</comment></tp:nomenclature-citation><tp:nomenclature-citation><tp:taxon-name>Pinacodera complanata</tp:taxon-name><comment> (Dejean, 1826); <xref ref-type="bibr" rid="B74">Schaum 1857</xref>: 294 [as a junior synonym of <italic><tp:taxon-name>Pinacodera platycollis</tp:taxon-name></italic> Say].</comment></tp:nomenclature-citation><tp:nomenclature-citation><tp:taxon-name>Pinacodera russata</tp:taxon-name><comment><xref ref-type="bibr" rid="B22">Chaudoir 1875</xref>: 2 [as a junior synonym of <italic><tp:taxon-name>Pinacodera platicollis</tp:taxon-name></italic> Say]. – <xref ref-type="bibr" rid="B62">Lindroth 1969</xref>: 1070.</comment></tp:nomenclature-citation><tp:nomenclature-citation><tp:taxon-name>Pinacodera complanata</tp:taxon-name><comment> (<xref ref-type="bibr" rid="B27">Dejean 1826</xref>) <xref ref-type="bibr" rid="B22">Chaudoir 1875</xref>: 2 [as a junior synonym of <italic><tp:taxon-name>Pinacodera platicollis</tp:taxon-name></italic> Say]. – <xref ref-type="bibr" rid="B18">Casey 1920</xref>: 283.– <xref ref-type="bibr" rid="B61">Lindroth 1955</xref>: 24. – <xref ref-type="bibr" rid="B62">1969</xref>: 1069–1070. – <xref ref-type="bibr" rid="B24">Ciegler 2000</xref>: 119.</comment></tp:nomenclature-citation><tp:nomenclature-citation><tp:taxon-name>Pinacodera platicollis</tp:taxon-name><comment><xref ref-type="bibr" rid="B18">Casey 1920</xref>: 283 (not Say). – <xref ref-type="bibr" rid="B62">Lindroth 1969</xref>: 1069.</comment></tp:nomenclature-citation><!--PageBreak--></tp:nomenclature-citation-list></tp:nomenclature><tp:treatment-sec sec-type="Notes about synonymy"><title>Notes about synonymy.</title><p>The above synonymy was established by <xref ref-type="bibr" rid="B62">Lindroth (1969)</xref>, though previously (1955) he treated the names <italic><tp:taxon-name>Pinacodera complanata</tp:taxon-name></italic> Dejean and <italic><tp:taxon-name>Pinacodera russata</tp:taxon-name></italic> Newman as junior synonyms of <italic><tp:taxon-name>Pinacodera limbata</tp:taxon-name></italic> Dejean.</p></tp:treatment-sec><tp:treatment-sec sec-type="Diagnosis"><title>Diagnosis.</title><p>Adults of <italic><tp:taxon-name>Cymindis complanata</tp:taxon-name></italic> are distinguished from those of other species by ferruginous coloration throughout (<xref ref-type="fig" rid="F4">Fig. 4</xref>) (some slightly lighter in basal third of elytra), by the almost flat elytral intervals, setae extended almost to the constriction of the elytral epipleuron; a noticeable contrast in punctation extending the length of the intervals; scattered arrangements of one to two rows on intervals 3, 5 and 7 and scattered arrangements of two to four rows in intervals 2, 4, 6 and 8 (most specimens have one row of punctures on intervals 3, 5 and 7 and 3 three rows on 2, 4, 6 and 8). In males, the endophallic plate (<bold>ep</bold>) differs as it is almost flat, and apical endophallic lobe (<bold>ael</bold>) is enlarged (<xref ref-type="fig" rid="F6">Fig. 6A</xref>). In females, the form of gonocoxite 2 (<bold>gc2</bold>) differs from all other species apices of ensiform setae extend to and often past gonocoxite 2 apex (<xref ref-type="fig" rid="F6">Fig. 6B</xref>).</p></tp:treatment-sec><tp:treatment-sec sec-type="Description"><title>Description.</title><p>With character states of subgenus <italic><tp:taxon-name>Pinacodera</tp:taxon-name></italic> restricted as follows: OBL. 9.5 – 12.5 mm. Length (n= 24 males, 17 females): head 0.88–1.08, pronotum <!--PageBreak-->1.72 – 2.28, elytra 5.33 – 7.17, metepisternum 1.26 – 1.64 mm; width: head 1.62 – 2.16, pronotum 2.16 – 2.92, elytra 3.58 – 5.08, metepisternum 0.62 – 0.80 mm.</p><p><italic>Body proportions</italic>. HW/HL 1.74 – 2.08; PWM/PL 1.18 – 1.33; EL/ EW1.35 – 1.59; ML/MW 1.89 – 2.05.</p><p><italic>Color</italic> (<xref ref-type="fig" rid="F4">Fig. 4</xref>). Dorsum of head entirely ferruginous to rufo-piceous; pronotum ferruginous with lateral margins ranging from translucent to lighter and creamy in appearance; elytra ranging from ferruginous to rufo-piceous, few specimens with basal third of elytra lighter in color, lateral margins translucent to somewhat translucent; antennae and other appendages ferruginous to brown.</p><fig id="F4" position="float" orientation="portrait"><label>Figure 4. </label><caption><p>Dorsal habitus and color pattern of <italic><tp:taxon-name>Cymindis complanata</tp:taxon-name></italic> Dejean (OBL 12.50 mm).</p></caption><graphic xmlns:xlink="http://www.w3.org/1999/xlink" xlink:href="ZooKeys-259-001-g004.jpg" position="float" orientation="portrait" xlink:type="simple"/></fig><p><italic>Microsculpture</italic>. Microlines absent from head capsule and pronotum; elytra with mesh pattern isodiametric, microlines distinct.</p><p><italic>Macrosculpture and pilosity</italic>. Dorsal punctures with short setae present, few to many visible on head, pronotum (<xref ref-type="fig" rid="F5">Fig. 5</xref>), and at base of elytra (occasionally few setae extended toward apex of elytra). Elytral epipleuron with setae visible, extended to constriction. Elytral intervals with one to two rows of scattered punctures in intervals 1, 3 and 5 and two to three (rarely four) in intervals 2, 4, 6 and 8.</p><fig id="F5" position="float" orientation="portrait"><label>Figure 5. </label><caption><p>Pronotum, dorsal aspect, of <italic><tp:taxon-name>Cymindis complanata</tp:taxon-name></italic> Dejean.</p></caption><graphic xmlns:xlink="http://www.w3.org/1999/xlink" xlink:href="ZooKeys-259-001-g005.jpg" position="float" orientation="portrait" xlink:type="simple"/></fig><p><italic>Fixed setae</italic>. Pronotum with two setae along each margin; 15–16 lateral (umbilical) setae. Two setae on each of abdominal sterna III to VI, four setae along apical margin of sternum VII (<xref ref-type="fig" rid="F3">Fig. 3</xref>).</p><p><italic>Luster</italic>. Elytra dull.</p><p><italic>Head</italic>. Fine scattered setigerous punctures from hind portion of eye to constriction of neck; also additional fine punctulae from base of neck extended laterally toward clypeus, otherwise glabrous.</p><p><italic>Pronotum</italic>. Disc with setigerous punctures scattered throughout, more densely and evenly so along margins, longest setae along anterior angles (<xref ref-type="fig" rid="F5">Fig. 5</xref>); posterior angles obtuse; posterior margin slightly lobate; basolateral impressions shallow.</p><p><!--PageBreak--><italic>Elytra</italic>. Elytral apices truncate, striae shallowly impressed and punctulate throughout length; intervals flat; a noticeable contrast of punctures extended interval lengths; scattered arrangements of one to two rows on intervals 3, 5 and 7 and scattered arrange<!--PageBreak-->ments of two to four rows in intervals 2, 4, 6 and 8. Most specimens with a single row of punctures on 3, 5 and 7 and three rows on 2, 4, 6 and 8; epipleuron with setigerous punctures from base to constriction, in a few specimens beyond to apex.</p><p><italic>Hind wings</italic>. Macropterous.</p><p><italic>Legs</italic>. Male tarsi with adhesive vestiture ventrally, two rows of squamo- setae on tarsomeres 1–4 of foreleg and 1–3 of middle leg.</p><p><italic>Male genitalia</italic>. (<xref ref-type="fig" rid="F6">Fig. 6A</xref>) Length 1.88 – 2.00 mm. Endophallus with endophallic plate (<bold>ep</bold>) almost flat and apical endophallic lobe (<bold>ael</bold>) enlarged.</p><p><italic>Female genitalia</italic>. Gonocoxite 2 (<bold>gc2</bold>) (<xref ref-type="fig" rid="F6">Fig. 6B</xref>) distinctly, obliquely truncate.</p><fig id="F6" position="float" orientation="portrait"><label>Figure 6. </label><caption><p>Structural features of <italic><tp:taxon-name>Cymindis complanata</tp:taxon-name></italic> Dejean: <bold>A</bold>, phallus, right lateral aspect, with endophallus everted; <bold>B</bold>, female reproductive tract and ovipositor, ventral aspect. Legend: <bold>aa</bold>, apical area; <bold>ael</bold>, apical endophallic lobe; <bold>bc</bold>, bursacopulatrix; <bold>bl</bold>, basal lobe; <bold>co</bold>, common oviduct; <bold>ep</bold>, endophallic plate; <bold>gc1</bold>, gonocoxite 1; <bold>gc2</bold>, gonocoxite 2; <bold>lt</bold>, lateral tergite; <bold>s</bold>, shaft; <bold>sd</bold>, spermathecal diverticulum; <bold>sg</bold>, spermathecal gland; <bold>sgd</bold>, spermathecal gland duct; <bold>sp</bold>, spermatheca.</p></caption><graphic xmlns:xlink="http://www.w3.org/1999/xlink" xlink:href="ZooKeys-259-001-g006.jpg" position="float" orientation="portrait" xlink:type="simple"/></fig></tp:treatment-sec><tp:treatment-sec sec-type="Habitat, habits and seasonal occurrence"><title>Habitat, habits and seasonal occurrence.</title><p>The known elevational range of <italic><tp:taxon-name>Cymindis complanata</tp:taxon-name></italic> extends from sea level to 135 m on the eastern slopes of the Appalachian Mountains. All specimens that I have collected (13 in total) were taken from slash pine (<italic><tp:taxon-name>Pinus elliotii</tp:taxon-name></italic> Engelm.) though it has also been recorded from under bark of live loblolly pine (<italic><tp:taxon-name>Pinus taeda</tp:taxon-name></italic> L.). These species of pine are very similar to each other, sharing both reddish-brown bark coloration and an abundance of flaky bark to rest under. As well, they are common within the known range of <italic><tp:taxon-name>Cymindis complanata</tp:taxon-name></italic>. Adults are crepuscular or nocturnal with most activity being observed on tree trunks. Most specimens have been collected in <!--PageBreak-->March and April. Methods of collecting include u.v. light, sugaring baits painted on tree trunks, and hand collecting at night.</p></tp:treatment-sec><tp:treatment-sec sec-type="Geographical distribution"><title>Geographical distribution.</title><p>The range of this species (<xref ref-type="fig" rid="F7">Fig. 7</xref>) extends in the eastern United States east of the Appalachian Mountains from Maryland south to southern Florida, and westward on the Gulf Coast to western Alabama.</p></tp:treatment-sec><tp:treatment-sec sec-type="Chorological affinities"><title>Chorological affinities.</title><p><italic><tp:taxon-name>Cymindis complanata</tp:taxon-name></italic> is sympatric in its entire range with <italic><tp:taxon-name>Cymindis limbata</tp:taxon-name></italic> (<xref ref-type="fig" rid="F7">Fig. 7</xref>), sympatric in the northern portion of its range with <italic><tp:taxon-name>Cymindis platicollis platicollis</tp:taxon-name></italic> and in the southern portion of its range with <italic><tp:taxon-name>Cymindis platicollis atripennis</tp:taxon-name></italic>.</p><fig id="F7" position="float" orientation="portrait"><label>Figure 7. </label><caption><p>Map of southeastern Canada, U.S.A. and northeastern Mexico, showing position of localities for <italic><tp:taxon-name>Cymindis limbata</tp:taxon-name></italic> Dejean and <italic><tp:taxon-name>Cymindis complanata</tp:taxon-name></italic> Dejean.</p></caption><graphic xmlns:xlink="http://www.w3.org/1999/xlink" xlink:href="ZooKeys-259-001-g007.jpg" position="float" orientation="portrait" xlink:type="simple"/></fig></tp:treatment-sec><tp:treatment-sec sec-type="Material examined"><title>Material examined.</title><p>I have examined 42 specimens of <italic><tp:taxon-name>Cymindis complanata</tp:taxon-name></italic>: 23 males and 19 females. For details see University of Alberta Strickland Virtual Entomology Museum Database (<xref ref-type="bibr" rid="B77">University of Alberta 2009</xref>).</p></tp:treatment-sec><tp:treatment-sec><!--Section generated to contain objects referenced in tp:taxon-treatment.--><fig id="F3" position="float" orientation="portrait"><label>Figure 3. </label><caption><p>Structure of a generalized lebiine ground beetle (<tp:taxon-name>Carabidae</tp:taxon-name>) A, dorsal view. B, ventral view. Adapted from Lindroth,1969: XII.</p></caption><graphic xmlns:xlink="http://www.w3.org/1999/xlink" xlink:href="ZooKeys-259-001-g003.jpg" position="float" orientation="portrait" xlink:type="simple"/></fig></tp:treatment-sec><ref-list><ref id="B27"><mixed-citation xmlns:xlink="http://www.w3.org/1999/xlink" xlink:type="simple"><person-group><name name-style="western"><surname>Dejean</surname><given-names>PFMA</given-names></name></person-group> (<year>1826</year>)<source> Spécies general des coléoptères de la collection de M. le comte Dejean, vol. 2, Paris, 501.</source></mixed-citation></ref><ref id="B62"><mixed-citation xmlns:xlink="http://www.w3.org/1999/xlink" xlink:type="simple"><person-group><name name-style="western"><surname>Lindroth</surname><given-names>CH</given-names></name></person-group> (<year>1969</year>)<article-title> The ground beetles (Carabidae excl. Cicindelinae) of Canada and Alaska. Part 6.</article-title><source>Opuscula Entomologica, Supplementum </source><volume>35</volume>: <fpage>945</fpage>-<lpage>1192</lpage>.</mixed-citation></ref><ref id="B52"><mixed-citation xmlns:xlink="http://www.w3.org/1999/xlink" xlink:type="simple"><person-group><name name-style="western"><surname>LeConte</surname><given-names>JL</given-names></name></person-group> (<year>1848</year>)<article-title> A descriptive catalogue of the geodephagous Coleoptera inhabiting the United States east of the Rocky Mountains.</article-title><source>Annals of the Lyceum of Natural History of New York </source><volume>4</volume>: <fpage>173</fpage>-<lpage>474</lpage>. doi: <ext-link ext-link-type="uri" xlink:href="http://dx.doi.org/10.1111/j.1749-6632.1848.tb00277.x" xlink:type="simple">10.1111/j.1749-6632.1848.tb00277.x</ext-link></mixed-citation></ref><ref id="B67"><mixed-citation xmlns:xlink="http://www.w3.org/1999/xlink" xlink:type="simple"><person-group><name name-style="western"><surname>Newman</surname><given-names>E</given-names></name></person-group> (<year>1840</year>)<source> Entomological notes. Entomologis<italic>t</italic> No. 2, 17–32.</source></mixed-citation></ref><ref id="B74"><mixed-citation xmlns:xlink="http://www.w3.org/1999/xlink" xlink:type="simple"><person-group><name name-style="western"><surname>Schaum</surname><given-names>HR</given-names></name></person-group> (<year>1856–1860</year>)<source> (1857).</source><publisher-name>Naturgesichte der Insecten Deutschlands. Erste Abtheilung. Coleoptera Erste Band. Nicolaische Verlagsbuchhandlung</publisher-name>, <publisher-loc>Berlin</publisher-loc>, <lpage>791</lpage> pp.</mixed-citation></ref><ref id="B22"><mixed-citation xmlns:xlink="http://www.w3.org/1999/xlink" xlink:type="simple"><person-group><name name-style="western"><surname>Chaudoir</surname><given-names>M de</given-names></name></person-group> (<year>1875</year>)<source> Genres aberrants du groupe des cymindides. Bulletin de la Société Impériale des Naturalistes de Moscou vol. 49, pt. 2, pp. 1–61</source></mixed-citation></ref><ref id="B18"><mixed-citation xmlns:xlink="http://www.w3.org/1999/xlink" xlink:type="simple"><person-group><name name-style="western"><surname>Casey</surname><given-names>TL</given-names></name></person-group> (<year>1920</year>)<source> Random studies among the American Caraboidea. In: Casey TL, Memoirs on the Coleoptera, Vol IX. New Era Publishing Company, Lancaster, Pennsylvania, 133–299.</source></mixed-citation></ref><ref id="B61"><mixed-citation xmlns:xlink="http://www.w3.org/1999/xlink" xlink:type="simple"><person-group><name name-style="western"><surname>Lindroth</surname><given-names>CH</given-names></name></person-group> (<year>1955</year>)<article-title> The carabid beetles of Newfoundland including the French islands St. Pierre and Miquelon.</article-title><source>Opuscula Entomologica Supplementum </source><volume>11</volume>: <fpage>1</fpage>-<lpage>160</lpage>.</mixed-citation></ref><ref id="B24"><mixed-citation xmlns:xlink="http://www.w3.org/1999/xlink" xlink:type="simple"><person-group><name name-style="western"><surname>Ciegler</surname><given-names>JC</given-names></name></person-group> (<year>2000</year>)<source> Ground beetles and wrinkled bark beetles of South Carolina (Coleoptera: Geadephaga: Carabidae and Rhysodidae). South Carolina Agriculture and Forestry Research System, Clemson University, 149.</source></mixed-citation></ref><ref id="B77"><mixed-citation xmlns:xlink="http://www.w3.org/1999/xlink" xlink:type="simple"><person-group><name name-style="western"><surname>University of Alberta</surname></name></person-group> (<year>2009</year>)<source> E. H. Strickland Virtual Entomology museum Database. Retrieved August 25, 2009, Web site: <ext-link ext-link-type="uri" xlink:href="http://www.entomology.museums.ualberta.ca/" xlink:type="simple">http://www.entomology.museums.ualberta.ca/</ext-link></source></mixed-citation></ref></ref-list></tp:taxon-treatment>
