# Supplementary material for: A taxonomic revision of the Cymindis (Pinacodera) limbata species group (Coleoptera, Carabidae, Lebiini), including description of a new species from Florida, U.S.A
Source: Zookeys. 2013 Jan 18;(259):1–73. doi: 10.3897/zookeys.259.2970 (PMC3591765; doi:10.3897/zookeys.259.2970)
Supplement: XML Treatment for Cymindis (Pinacodera) platicollis [file zookeys.259.2970-treatment6.xml]

<!DOCTYPE tp:taxon-treatment
  PUBLIC "-//TaxonX//DTD Taxonomic Treatment Publishing DTD v0 20100105//EN" "tax-treatment-NSO.dtd">
<tp:taxon-treatment xmlns:tp="http://www.plazi.org/taxpub"><tp:treatment-meta><mixed-citation publication-type="journal"><person-group><name><surname>Hunting</surname><given-names>Wesley M.</given-names></name></person-group><article-title>A taxonomic revision of the <italic>Cymindis (Pinacodera) limbata</italic> species group (Coleoptera, Carabidae, Lebiini), including description of a new species from Florida, U.S.A.
                </article-title><source>Zookeys</source><day>18</day><month>1</month><year>2013</year><volume>2013</volume><issue>259</issue><fpage>1</fpage><lpage>73</lpage><pub-id pub-id-type="doi">10.3897/zookeys.259.2970</pub-id></mixed-citation></tp:treatment-meta><tp:nomenclature><tp:taxon-name>
                        <tp:taxon-name-part taxon-name-part-type="genus">Cymindis</tp:taxon-name-part>
                        (<tp:taxon-name-part taxon-name-part-type="subgenus">Pinacodera</tp:taxon-name-part>)
                        <tp:taxon-name-part taxon-name-part-type="species">platicollis</tp:taxon-name-part>
                    <object-id xmlns:xlink="http://www.w3.org/1999/xlink" xlink:type="simple">http://species-id.net/wiki/Cymindis_platicollis</object-id>
								</tp:taxon-name><tp:taxon-authority>Say</tp:taxon-authority><xref ref-type="fig" rid="F12">Figs 12</xref><xref ref-type="fig" rid="F13"/><xref ref-type="fig" rid="F14"/><xref ref-type="fig" rid="F15"/><xref ref-type="fig" rid="F16"/><xref ref-type="fig" rid="F17">–17</xref></tp:nomenclature><tp:treatment-sec sec-type="Remarks"><title>Remarks.</title><p>This is a polytypic species that includes two subspecies (<italic><tp:taxon-name>Cymindis platicollis platicollis</tp:taxon-name></italic> (Say) and <italic><tp:taxon-name>Cymindis platicollis atripennis</tp:taxon-name></italic> (Casey)).</p></tp:treatment-sec><tp:treatment-sec sec-type="Diagnosis"><title>Diagnosis.</title><p>Adults of <italic><tp:taxon-name>Cymindis platicollis</tp:taxon-name></italic> are distinguished from those of other species in the <italic>limbata</italic> species group through the following unique combination of external and genitalic characters: translucently bordered pronotum and elytra (<xref ref-type="fig" rid="F12">Fig. 12</xref><xref ref-type="fig" rid="F16">, 16</xref><xref ref-type="fig" rid="F19">, 19B</xref>); evenly brunneo-piceous to rufo- piceous elytral disc coloration and interval 8 with two to four rows of scattered setigerous punctures; apical area of phallus dimpled (at least at apex) on both dorsal and ventral surfaces (<xref ref-type="fig" rid="F14">Fig. 14A</xref><xref ref-type="fig" rid="F15">, 15A-B</xref>); longitudinal striations absent.</p></tp:treatment-sec><tp:treatment-sec sec-type="Description"><title>Description.</title><p>OBL 8.17 – 11.67 mm.</p><p><italic>Color</italic>. Dorsum of head brunneous or rufous to rufo-piceous; dorsum of pronotum and elytra brunneous or rufous to rufo-piceous with pale, somewhat translucent margins; antennae rufo-testaceous to brunneous; palpi rufo-testaceous to brunneous; epipleura testaceous to rufo-testaceous; lateral and ventral thoracic sclerites and abdominal sterna testaceous to piceous.</p><p><!--PageBreak--><italic>Microsculpture</italic>. Individuals with microlines not visible (or hardly so) on dorsum of head capsule and pronotum at 50× magnification. Elytra with mesh pattern isodiametric, microlines clearly defined.</p><p><italic>Macrosculpture and pilosity</italic>. Head capsule dorsally with very fine to coarse scattered setigerous punctures on dorsal surface from constriction of neck extended anteriorly toward clypeus, ventrally with scattered pilose punctures laterally, extended from constriction of neck to gula. Pronotum with shallow to somewhat deep and randomly spaced setigerous punctures, setal length very short to moderate at 50×; ventrally with randomly spaced setigerous punctures extended from margin of proepipleuron to apex of intercoxal process; setae visible on prosternum but not proepisterna. Elytra with striae shallowly to moderately deeply impressed, punctulate throughout length; intervals flat to slightly convex; few specimens with odd intervals somewhat raised and even intervals flat. Other details in “Variation” section below.</p><p><italic>Fixed setae</italic>. Pronotum with two setae along each lateral margin. Elytra with 14–16 lateral (umbilical) setae;two setae on each of abdominal sterna III to VI; four setae along apical margin of sternum VII (<xref ref-type="fig" rid="F3">Fig. 3</xref>).</p><p><italic>Luster</italic>. Elytra glossy.</p><p><italic>Pronotum</italic>. (<xref ref-type="fig" rid="F19">Fig. 19B</xref>) Anterior and posterior impression shallow; median longitudinal impression moderately shallow; posteriolateral angles widely obtuse (approaching round); posterior margin slightly lobate.</p><p><italic>Head</italic>. Eyes, labrum, labium, and palpi, typical for <tp:taxon-name>Cymindidina</tp:taxon-name>.</p><p><italic>Elytra</italic>. Humeri broadly rounded; striae shallowly to moderately impressed; lateral margin smooth, rounded and widened preapically; elytral apices subtruncate (<xref ref-type="fig" rid="F12">Fig. 12</xref><xref ref-type="fig" rid="F16">, 16</xref>).</p><p><italic>Hind wings</italic>. Macropterous.</p><p><italic>Legs</italic>. Males with adhesive vestiture ventrally, two rows of squamo- setae on tarsomeres 1–4 of foreleg and 1–3 of middle leg.</p><p><italic>Male genitalia</italic> (<xref ref-type="fig" rid="F14">Fig. 14A</xref><xref ref-type="fig" rid="F20">, 20A</xref>). Endophallus with ventral surface slightly curved. Ventral and dorsal surface of apical area somewhat to markedly dimpled in appearance (<xref ref-type="fig" rid="F15">Fig. 15A-B</xref>). Endophallus with a slightly curved endophallic plate (<bold>ep</bold>) apically (<xref ref-type="bibr" rid="B62">Lindroth 1969</xref>: 1080–1081), when viewed ventrally in everted condition (<xref ref-type="fig" rid="F14">Fig. 14A</xref>).</p><p><italic>Female genitalia</italic>. Gonocoxite 2 (<bold>gc2</bold>) (<xref ref-type="fig" rid="F14">Fig. 14B</xref>) moderately long and narrow, slightly to moderately curved outwards. Internal genitalia with long cylindrical spermatheca (<bold>sp</bold>), moderately long associated spermathecal gland (<bold>sg</bold>), and moderately long spermathecal diverticulum (<bold>sd</bold>) located at base of spermathecal gland duct (<bold>sgd</bold>).</p></tp:treatment-sec><tp:treatment-sec sec-type="Geographical distribution"><title>Geographical distribution.</title><p>The range of this species (<xref ref-type="fig" rid="F17">Fig. 17</xref>) extends in eastern Canada from southern Quebec west to southern Ontario; in eastern United States from Maine south to southern Florida, west to eastern Colorado and Nebraska, and south to southern Texas. In Mexico it is known from Nuevo Leon in the northern portion of the Sierra Madre Oriental.</p></tp:treatment-sec><tp:treatment-sec sec-type="Chorological affinities"><title>Chorological affinities.</title><p><italic><tp:taxon-name>Cymindis platicollis</tp:taxon-name></italic> is sympatric in portions of its range with <italic><tp:taxon-name>Cymindis limbata</tp:taxon-name></italic>, <italic><tp:taxon-name>Cymindis complanata</tp:taxon-name></italic>, <italic><tp:taxon-name>Cymindis rufostigma</tp:taxon-name></italic> and marginally with <italic><tp:taxon-name>Cymindis punctigera punctigera</tp:taxon-name></italic>, and <italic><tp:taxon-name>Cymindis chevrolati</tp:taxon-name></italic>.</p><!--PageBreak--></tp:treatment-sec><tp:treatment-sec><!--Section generated to contain objects referenced in tp:taxon-treatment.--><fig id="F12" position="float" orientation="portrait"><label>Figure 12. </label><caption><p>Dorsal habitus and color pattern of <italic><tp:taxon-name>Cymindis platicollis platicollis</tp:taxon-name></italic> (Say) (OBL 9.16 mm).</p></caption><graphic xmlns:xlink="http://www.w3.org/1999/xlink" xlink:href="ZooKeys-259-001-g012.jpg" position="float" orientation="portrait" xlink:type="simple"/></fig><fig id="F13" position="float" orientation="portrait"><label>Figure 13. </label><caption><p>Pronotum, dorsal aspect, of <italic><tp:taxon-name>Cymindis platicollis platicollis</tp:taxon-name></italic> (Say).</p></caption><graphic xmlns:xlink="http://www.w3.org/1999/xlink" xlink:href="ZooKeys-259-001-g013.jpg" position="float" orientation="portrait" xlink:type="simple"/></fig><fig id="F14" position="float" orientation="portrait"><label>Figure 14. </label><caption><p>Structural features of <italic><tp:taxon-name>Cymindis platicollis platicollis</tp:taxon-name></italic> (Say): <bold>A</bold>, phallus and everted endophallus, right lateral aspect; <bold>B</bold>, female reproductive tract and ovipositor, ventral aspect. Legend: <bold>aa</bold>, apical area; <bold>bc</bold>, bursa copulatrix; <bold>bl</bold>, basal lobe; <bold>co</bold>, common oviduct; <bold>ep</bold>, endophallic plate; <bold>gc1</bold>, gonocoxite 1; <bold>gc2</bold>, gonocoxite 2; <bold>lt</bold>, lateral tergite; <bold>s</bold>, shaft; <bold>sd</bold>, spermathecal diverticulum; <bold>sg</bold>, spermathecal gland; <bold>sgd</bold>, spermathecal gland duct; <bold>sp</bold>, spermatheca.</p></caption><graphic xmlns:xlink="http://www.w3.org/1999/xlink" xlink:href="ZooKeys-259-001-g014.jpg" position="float" orientation="portrait" xlink:type="simple"/></fig><fig id="F15" position="float" orientation="portrait"><label>Figure 15. </label><caption><p>Lateral aspect of phallus (sac everted) of <italic><tp:taxon-name>Cymindis platicollis platicollis</tp:taxon-name></italic> (Say), showing interpopulation variation of phallic apex texturing and difference in typical phallus size between northeastern (<bold>A</bold>) and southwestern (<bold>B</bold>) populations. Legend: <bold>aa</bold>, apical area; <bold>bl</bold>, basal lobe; <bold>s</bold>, shaft; <bold>obl</bold>, overall body length.</p></caption><graphic xmlns:xlink="http://www.w3.org/1999/xlink" xlink:href="ZooKeys-259-001-g015.jpg" position="float" orientation="portrait" xlink:type="simple"/></fig><fig id="F16" position="float" orientation="portrait"><label>Figure 16. </label><caption><p>Dorsal habitus and color pattern of <italic><tp:taxon-name>Cymindis platicollis atripennis</tp:taxon-name></italic> (Casey) (OBL 10.33 mm).</p></caption><graphic xmlns:xlink="http://www.w3.org/1999/xlink" xlink:href="ZooKeys-259-001-g016.jpg" position="float" orientation="portrait" xlink:type="simple"/></fig><fig id="F17" position="float" orientation="portrait"><label>Figure 17. </label><caption><p>Map of southeastern Canada, U.S.A., and northern Mexico, showing position of localities of the subspecies of <italic><tp:taxon-name>Cymindis platicollis</tp:taxon-name></italic> Say, and the three-stage cline of elytral setation of <italic><tp:taxon-name>Cymindis platicollis platicollis</tp:taxon-name></italic> (Say). See text for explanation.</p></caption><graphic xmlns:xlink="http://www.w3.org/1999/xlink" xlink:href="ZooKeys-259-001-g017.jpg" position="float" orientation="portrait" xlink:type="simple"/></fig><fig id="F19" position="float" orientation="portrait"><label>Figure 19. </label><caption><p>Photographs of pronota of (<bold>A</bold>) <italic><tp:taxon-name>Cymindis rufostigma</tp:taxon-name></italic>, new species, and (<bold>B</bold>) <italic><tp:taxon-name>Cymindis platicollis atripennis</tp:taxon-name></italic> (Casey).</p></caption><graphic xmlns:xlink="http://www.w3.org/1999/xlink" xlink:href="ZooKeys-259-001-g019.jpg" position="float" orientation="portrait" xlink:type="simple"/></fig><fig id="F3" position="float" orientation="portrait"><label>Figure 3. </label><caption><p>Structure of a generalized lebiine ground beetle (<tp:taxon-name>Carabidae</tp:taxon-name>) A, dorsal view. B, ventral view. Adapted from Lindroth,1969: XII.</p></caption><graphic xmlns:xlink="http://www.w3.org/1999/xlink" xlink:href="ZooKeys-259-001-g003.jpg" position="float" orientation="portrait" xlink:type="simple"/></fig><fig id="F20" position="float" orientation="portrait"><label>Figure 20. </label><caption><p>Structural features of male genitalia of (<bold>A</bold>) <italic><tp:taxon-name>Cymindis platicollis atripennis</tp:taxon-name></italic> (Casey), showing appearance of endophallus apex when spine patch is everted, (<bold>B</bold>) <italic><tp:taxon-name>Cymindis rufostigma</tp:taxon-name></italic>, new species, with spine patch not everted, and (<bold>C</bold>) female genitalia of <italic><tp:taxon-name>Cymindis rufostigma</tp:taxon-name></italic>, new species. Legend: <bold>aa</bold>, apical area; <bold>bc</bold>, bursacopulatrix; <bold>bel</bold>, basal endophallic lobe; <bold>bl</bold>, basal lobe; <bold>co</bold>, common oviduct; <bold>ep</bold>, endophallic plate; <bold>esp</bold>, endophallic spine patch; <bold>espi</bold>, endophallic spine patch invagination; <bold>gc1</bold>, gonocoxite 1; <bold>gc2</bold>, gonocoxite 2; <bold>lt</bold>, lateral tergite; <bold>s</bold>, shaft; <bold>sd</bold>, spermathecal diverticulum; <bold>sg</bold>, spermathecal gland; <bold>sgd</bold>, spermathecal gland duct; <bold>sp</bold>, spermatheca.</p></caption><graphic xmlns:xlink="http://www.w3.org/1999/xlink" xlink:href="ZooKeys-259-001-g020.jpg" position="float" orientation="portrait" xlink:type="simple"/></fig></tp:treatment-sec><ref-list><ref id="B62"><mixed-citation xmlns:xlink="http://www.w3.org/1999/xlink" xlink:type="simple"><person-group><name name-style="western"><surname>Lindroth</surname><given-names>CH</given-names></name></person-group> (<year>1969</year>)<article-title> The ground beetles (Carabidae excl. Cicindelinae) of Canada and Alaska. Part 6.</article-title><source>Opuscula Entomologica, Supplementum </source><volume>35</volume>: <fpage>945</fpage>-<lpage>1192</lpage>.</mixed-citation></ref></ref-list></tp:taxon-treatment>
