# Supplementary material for: A taxonomic revision of the Cymindis (Pinacodera) limbata species group (Coleoptera, Carabidae, Lebiini), including description of a new species from Florida, U.S.A
Source: Zookeys. 2013 Jan 18;(259):1–73. doi: 10.3897/zookeys.259.2970 (PMC3591765; doi:10.3897/zookeys.259.2970)
Supplement: XML Treatment for Cymindis platicollis platicollis [file zookeys.259.2970-treatment7.xml]

<!DOCTYPE tp:taxon-treatment
  PUBLIC "-//TaxonX//DTD Taxonomic Treatment Publishing DTD v0 20100105//EN" "tax-treatment-NSO.dtd">
<tp:taxon-treatment xmlns:tp="http://www.plazi.org/taxpub"><tp:treatment-meta><mixed-citation publication-type="journal"><person-group><name><surname>Hunting</surname><given-names>Wesley M.</given-names></name></person-group><article-title>A taxonomic revision of the <italic>Cymindis (Pinacodera) limbata</italic> species group (Coleoptera, Carabidae, Lebiini), including description of a new species from Florida, U.S.A.
                </article-title><source>Zookeys</source><day>18</day><month>1</month><year>2013</year><volume>2013</volume><issue>259</issue><fpage>1</fpage><lpage>73</lpage><pub-id pub-id-type="doi">10.3897/zookeys.259.2970</pub-id></mixed-citation></tp:treatment-meta><tp:nomenclature><tp:taxon-name>
                        <tp:taxon-name-part taxon-name-part-type="genus">Cymindis</tp:taxon-name-part>
                        <tp:taxon-name-part taxon-name-part-type="species">platicollis</tp:taxon-name-part>
                        <tp:taxon-name-part taxon-name-part-type="subspecies">platicollis</tp:taxon-name-part>
                    <object-id xmlns:xlink="http://www.w3.org/1999/xlink" xlink:type="simple">http://species-id.net/wiki/Cymindis_platicollis_platicollis</object-id>
								</tp:taxon-name><tp:taxon-authority>(Say)</tp:taxon-authority><tp:taxon-status xmlns:xlink="http://www.w3.org/1999/xlink" xlink:type="simple">stat. n.</tp:taxon-status><xref ref-type="fig" rid="F12">Figs 12</xref><xref ref-type="fig" rid="F13"/><xref ref-type="fig" rid="F14"/><xref ref-type="fig" rid="F15">–15</xref><xref ref-type="fig" rid="F17">, 17</xref><tp:nomenclature-citation-list><tp:nomenclature-citation><tp:taxon-name>Lebia platicollis</tp:taxon-name><comment><xref ref-type="bibr" rid="B72">Say 1823</xref>: 14. NEOTYPE male; TYPE LOCALITY – Allegheny, Allegheny County, Pennsylvania, U.S.A. ; designated by <xref ref-type="bibr" rid="B63">Lindroth and Freitag 1969</xref>: 350.</comment></tp:nomenclature-citation><tp:nomenclature-citation><tp:taxon-name>Cymindis platicollis</tp:taxon-name><comment>; <xref ref-type="bibr" rid="B52">LeConte 1848</xref>: 189.</comment></tp:nomenclature-citation><tp:nomenclature-citation><tp:taxon-name>Cymindis fuscata</tp:taxon-name><comment><xref ref-type="bibr" rid="B28">Dejean 1831</xref>: 321. HOLOTYPE (probably), male in Chaudoir/Oberthür collection, labeled: “Latreille” [handwritten– green paper] [MNHP] – <xref ref-type="bibr" rid="B52">LeConte 1848</xref>: 189.</comment></tp:nomenclature-citation><tp:nomenclature-citation><tp:taxon-name>Pinacodera fuscata</tp:taxon-name><comment>; <xref ref-type="bibr" rid="B74">Schaum 1857</xref>: 294. – <xref ref-type="bibr" rid="B22">Chaudoir 1875</xref>: 3. – <xref ref-type="bibr" rid="B41">Horn 1882</xref>: 162. – <xref ref-type="bibr" rid="B57">Leng 1915</xref>: 588. – <xref ref-type="bibr" rid="B18">Casey 1920</xref>: 280. – <xref ref-type="bibr" rid="B68">Notman 1928</xref>: 240. – <xref ref-type="bibr" rid="B61">Lindroth 1955</xref>: 24. – <xref ref-type="bibr" rid="B62">1969</xref>: 1068. – <xref ref-type="bibr" rid="B48">Kirk 1969</xref>: 16. – <xref ref-type="bibr" rid="B49">1970</xref>: 17.</comment></tp:nomenclature-citation><tp:nomenclature-citation><tp:taxon-name>Pinacodera platycollis</tp:taxon-name><comment>; <xref ref-type="bibr" rid="B74">Schaum 1857</xref>: 294 (unjustified emendation) – <xref ref-type="bibr" rid="B14">Brimley 1938</xref>:125.</comment></tp:nomenclature-citation><tp:nomenclature-citation><tp:taxon-name>Pinacodera platicollis</tp:taxon-name><comment>; <xref ref-type="bibr" rid="B22">Chaudoir 1875</xref>: 2. – <xref ref-type="bibr" rid="B41">Horn 1882</xref>: 147. – <xref ref-type="bibr" rid="B12">Blatchley 1910</xref>: 152, 153. – Notman, 1928: 239. – Lindroth, 1969: 1068–1069. – <xref ref-type="bibr" rid="B63">Lindroth and Freitag 1969</xref>: 350. – <xref ref-type="bibr" rid="B48">Kirk 1969</xref>: 16. – <xref ref-type="bibr" rid="B49">1970</xref>: 17. – <xref ref-type="bibr" rid="B24">Ciegler 2000</xref>: 119.</comment></tp:nomenclature-citation><tp:nomenclature-citation><tp:taxon-name>Pinacodera punctigera</tp:taxon-name><comment> (<xref ref-type="bibr" rid="B28">Dejean 1831</xref>) <xref ref-type="bibr" rid="B78">Wickham 1897</xref>: 112 [not <xref ref-type="bibr" rid="B53">LeConte 1851</xref>: 178].</comment></tp:nomenclature-citation><tp:nomenclature-citation><tp:taxon-name>Cymindis planipennis</tp:taxon-name><comment>; <xref ref-type="bibr" rid="B17">Casey 1913</xref>: 189 [not <xref ref-type="bibr" rid="B55">LeConte 1863</xref>: 6].</comment></tp:nomenclature-citation><tp:nomenclature-citation><tp:taxon-name>Pinacodera abbreviata</tp:taxon-name><comment><xref ref-type="bibr" rid="B18">Casey 1920</xref>: 283. HOLOTYPE male labeled: “Col”.; “Casey bequest 1925”; “TYPE USNM 47614” [ red paper], “abbreviata Csy” [handwritten] [USNM]. TYPE AREA – Colorado, U.S.A. syn. n.</comment></tp:nomenclature-citation><tp:nomenclature-citation><tp:taxon-name>Pinacodera obscura</tp:taxon-name><comment><xref ref-type="bibr" rid="B18">Casey 1920</xref>: 284. Female, labeled: “Southern Pines, A H Manee”, N.C.; “Casey bequest, 1975”; “TYPE USNM 47612” [red paper]; “<italic>obscura</italic> Csy” [handwritten] [USNM]. – <xref ref-type="bibr" rid="B14">Brimley 1938</xref>: 125. – <xref ref-type="bibr" rid="B36">Fattig 1949</xref>: 40. syn. n.</comment></tp:nomenclature-citation><tp:nomenclature-citation><tp:taxon-name>Pinacodera ampliata</tp:taxon-name><comment><xref ref-type="bibr" rid="B18">Casey 1920</xref>: 282. [= <italic><tp:taxon-name>Pinacodera planipennis</tp:taxon-name></italic><xref ref-type="bibr" rid="B17">Casey 1913</xref>].</comment></tp:nomenclature-citation></tp:nomenclature-citation-list></tp:nomenclature><tp:treatment-sec sec-type="Holotype"><title>Holotype</title><p>female, labeled: “Col”; “Casey bequest 1925”; “TYPE USNM 47611” [red paper]; “ampliata Csy” [handwritten] [USNM].</p></tp:treatment-sec><tp:treatment-sec sec-type="Diagnosis"><title>Diagnosis.</title><p>Specimens of this subspecies have uniformly colored head, pronotum, and elytra, with translucently bordered pronotum and elytra (<xref ref-type="fig" rid="F12">Fig. 12</xref>).</p><fig id="F12" position="float" orientation="portrait"><label>Figure 12. </label><caption><p>Dorsal habitus and color pattern of <italic><tp:taxon-name>Cymindis platicollis platicollis</tp:taxon-name></italic> (Say) (OBL 9.16 mm).</p></caption><graphic xmlns:xlink="http://www.w3.org/1999/xlink" xlink:href="ZooKeys-259-001-g012.jpg" position="float" orientation="portrait" xlink:type="simple"/></fig></tp:treatment-sec><tp:treatment-sec sec-type="Description"><title>Description.</title><p>With character states of subgenus <italic><tp:taxon-name>Pinacodera</tp:taxon-name></italic> and species <italic><tp:taxon-name>Cymindis platicollis</tp:taxon-name></italic> restricted as follows: OBL. 8.17 – 11.67 mm. Length (n= 20 males, 20 females): head 0.80 – 1.08, pronotum 1.56 – 2.36, elytra 4.92 – 6.83, metepisternum 1.10 – 1.70 mm; width: head 1.60 – 2.28, pronotum 2.00 – 3.32, elytra 3.33 – 5.17, metepisternum 0.60 – 0.84 mm.</p><p><italic>Body proportions</italic>. HW/HL 1.83 – 2.26; PWM/PL 1.16 – 1.41; EL/EW 1.29- 1.49; ML/MW 1.71 – 2.07.</p><p><italic>Color</italic>. Dorsal surface of head brown to rufo-piceous; pronotum and elytra brunneo-piceous to rufo-piceous, with pale, somewhat translucent margins. Antennae and palpi rufo-testaceous to brunneous palpi; elytral epipleura testaceous to rufo-testaceous; ventral thoracic sclerites and abdominal sterna testaceous to piceous.</p><p><!--PageBreak--><italic>Microsculpture</italic>. Microlines not visible on dorsum of head capsule and pronotum at 50× magnification. Elytra with mesh pattern isodiametric, microlines clearly defined throughout dorsal surface.</p><p><italic>Macrosculpture and pilosity</italic>. Head capsule dorsally with fine, randomly scattered setigerous punctures (setae not visible or only barely so at 50× magnification) from constriction of neck extended anteriorly toward clypeus. Elytra with striae moderately impressed and punctulate throughout length; intervals slightly convex (few with greater convexity in intervals 1, 3 and 5); abdominal sterna with fine pilose punctures throughout.</p><p><italic>Fixed setae</italic>. Elytra with 14–15 lateral (umbilical) setae;two setae on each of abdominal sterna III to VI; 4 setae along apical margin of sternum VII (<xref ref-type="fig" rid="F3">Fig. 3</xref>).</p><p><italic>Luster</italic>. Head capsule and pronotum glossyl elytra moderately glossy.</p><p><italic>Pronotum</italic>. Anterior transverse impression shallow (<xref ref-type="fig" rid="F13">Fig. 13</xref>); posterior transverse impression moderately deep; median longitudinal impression moderately shallow; posteriolateral angles almost right angled to obtuse.</p><p><!--PageBreak--><italic>Hind wings</italic>. Macropterous.</p><p><italic>Male genitalia</italic>. Phallus (<xref ref-type="fig" rid="F14">Fig. 14A</xref>) length 1.70 – 2.42 mm.</p></tp:treatment-sec><tp:treatment-sec sec-type="Variation"><title>Variation.</title><p>Through the range of <italic><tp:taxon-name>Cymindis platicollis platicollis</tp:taxon-name></italic> a three-phased cline is observed (<xref ref-type="fig" rid="F17">Fig. 17</xref>, <xref ref-type="table" rid="T4">Table 4</xref>). <bold>Phase 1:</bold> northeastern specimens have an average overall body length of 8.83 mm, average phallus length of 1.76 mm (<xref ref-type="fig" rid="F15">Fig. 15A</xref>) and are dorsally glabrous; (~75%) with a single row of ~50–80 (interval 2 with more than 70) punctures in interval 1–7, some (~25%) with one to two rows of punctures in intervals 2, 4 and 6, all others with one row of punctures (except interval 8 with two to four rows). <bold>Phase 2:</bold> more southern specimens have an average overall body length of 9.22 mm, average phallus length 1.82 mm and have dorsal setation on humeral area of elytra; some specimens with few setae visible on dorsum of head and disc of elytra; (~86 %) with odd intervals bearing one row of scattered setigerous puncture and even intervals bearing two or three rows of scattered setigerous punctures, others (~14%) with interval 2 having two or three rows of setigerous punctures (rarely one row), interval 8 with two or three rows, and all other intervals bearing one row of setigerous punctures. <bold>Phase 3:</bold> southwestern specimens (extreme south west Oklahoma to mid-western Texas south west to Nuevo Leon) have an average overall body length of 9.92 mm, an average phallus length of 2.08 mm (<xref ref-type="fig" rid="F15">Fig. 15B</xref>) and are dorsally setose, most individuals having one or two rows (mostly two) of moderately deep, randomly spaced, pilose punctures in all intervals, interval 8 with two to three rows. Few with various combinations of above.</p><table-wrap id="T4" position="float" orientation="portrait"><label>Table 4.</label><caption><p>Geographical variation in the extent of elytral punctation in <italic><tp:taxon-name>Cymindis platicollis platicollis</tp:taxon-name></italic> (Say), by state (and regions of Texas) and number of individuals examined. Legend: <bold>1</bold>, dorsal surface of elytra glabrous, punctation fine; <bold>2</bold>, dorsal surface of elytra setose basally, punctation moderately fine; <bold>3</bold>, entire dorsal surface of elytra setose, punctation coarse.</p></caption><table><tbody><tr><th rowspan="2" colspan="1"><bold>Locality</bold></th><th rowspan="2" colspan="1"><bold>N</bold></th><th rowspan="1" colspan="3"><bold>Punctation states / No. individuals</bold></th></tr><tr><th rowspan="1" colspan="1"><bold>1</bold></th><th rowspan="1" colspan="1"><bold>2</bold></th><th rowspan="1" colspan="1"><bold>3</bold></th></tr><tr><td rowspan="1" colspan="1">Nebraska</td><td rowspan="1" colspan="1">6</td><td rowspan="1" colspan="1">6</td><td rowspan="1" colspan="1">0</td><td rowspan="1" colspan="1">0</td></tr><tr><td rowspan="1" colspan="1">Iowa</td><td rowspan="1" colspan="1">8</td><td rowspan="1" colspan="1">8</td><td rowspan="1" colspan="1">0</td><td rowspan="1" colspan="1">0</td></tr><tr><td rowspan="1" colspan="1">Kansas</td><td rowspan="1" colspan="1">2</td><td rowspan="1" colspan="1">1</td><td rowspan="1" colspan="1">1</td><td rowspan="1" colspan="1">0</td></tr><tr><td rowspan="1" colspan="1">Arkansas</td><td rowspan="1" colspan="1">2</td><td rowspan="1" colspan="1">2</td><td rowspan="1" colspan="1">0</td><td rowspan="1" colspan="1">0</td></tr><tr><td rowspan="1" colspan="1">Mississippi</td><td rowspan="1" colspan="1">31</td><td rowspan="1" colspan="1">31</td><td rowspan="1" colspan="1">0</td><td rowspan="1" colspan="1">0</td></tr><tr><td rowspan="1" colspan="1">Louisiana</td><td rowspan="1" colspan="1">16</td><td rowspan="1" colspan="1">13</td><td rowspan="1" colspan="1">3</td><td rowspan="1" colspan="1">0</td></tr><tr><td rowspan="1" colspan="1">Oklahoma</td><td rowspan="1" colspan="1">66</td><td rowspan="1" colspan="1">1</td><td rowspan="1" colspan="1">61</td><td rowspan="1" colspan="1">4</td></tr><tr><td rowspan="1" colspan="1">East Texas</td><td rowspan="1" colspan="1">45</td><td rowspan="1" colspan="1">10</td><td rowspan="1" colspan="1">35</td><td rowspan="1" colspan="1">0</td></tr><tr><td rowspan="1" colspan="1">Mid Texas</td><td rowspan="1" colspan="1">74</td><td rowspan="1" colspan="1">1</td><td rowspan="1" colspan="1">21</td><td rowspan="1" colspan="1">52</td></tr><tr><td rowspan="1" colspan="1">West texas</td><td rowspan="1" colspan="1">16</td><td rowspan="1" colspan="1">4</td><td rowspan="1" colspan="1">0</td><td rowspan="1" colspan="1">12</td></tr><tr><td rowspan="1" colspan="1">New Mexico</td><td rowspan="1" colspan="1">1</td><td rowspan="1" colspan="1">0</td><td rowspan="1" colspan="1">0</td><td rowspan="1" colspan="1">1</td></tr><tr><td rowspan="1" colspan="1">Nuevo Leon</td><td rowspan="1" colspan="1">3</td><td rowspan="1" colspan="1">0</td><td rowspan="1" colspan="1">0</td><td rowspan="1" colspan="1">3</td></tr><tr><td rowspan="1" colspan="1">Totals</td><td rowspan="1" colspan="1">270</td><td rowspan="1" colspan="1">77</td><td rowspan="1" colspan="1">121</td><td rowspan="1" colspan="1">72</td></tr></tbody></table></table-wrap><fig id="F13" position="float" orientation="portrait"><label>Figure 13. </label><caption><p>Pronotum, dorsal aspect, of <italic><tp:taxon-name>Cymindis platicollis platicollis</tp:taxon-name></italic> (Say).</p></caption><graphic xmlns:xlink="http://www.w3.org/1999/xlink" xlink:href="ZooKeys-259-001-g013.jpg" position="float" orientation="portrait" xlink:type="simple"/></fig><fig id="F14" position="float" orientation="portrait"><label>Figure 14. </label><caption><p>Structural features of <italic><tp:taxon-name>Cymindis platicollis platicollis</tp:taxon-name></italic> (Say): <bold>A</bold>, phallus and everted endophallus, right lateral aspect; <bold>B</bold>, female reproductive tract and ovipositor, ventral aspect. Legend: <bold>aa</bold>, apical area; <bold>bc</bold>, bursa copulatrix; <bold>bl</bold>, basal lobe; <bold>co</bold>, common oviduct; <bold>ep</bold>, endophallic plate; <bold>gc1</bold>, gonocoxite 1; <bold>gc2</bold>, gonocoxite 2; <bold>lt</bold>, lateral tergite; <bold>s</bold>, shaft; <bold>sd</bold>, spermathecal diverticulum; <bold>sg</bold>, spermathecal gland; <bold>sgd</bold>, spermathecal gland duct; <bold>sp</bold>, spermatheca.</p></caption><graphic xmlns:xlink="http://www.w3.org/1999/xlink" xlink:href="ZooKeys-259-001-g014.jpg" position="float" orientation="portrait" xlink:type="simple"/></fig><fig id="F15" position="float" orientation="portrait"><label>Figure 15. </label><caption><p>Lateral aspect of phallus (sac everted) of <italic><tp:taxon-name>Cymindis platicollis platicollis</tp:taxon-name></italic> (Say), showing interpopulation variation of phallic apex texturing and difference in typical phallus size between northeastern (<bold>A</bold>) and southwestern (<bold>B</bold>) populations. Legend: <bold>aa</bold>, apical area; <bold>bl</bold>, basal lobe; <bold>s</bold>, shaft; <bold>obl</bold>, overall body length.</p></caption><graphic xmlns:xlink="http://www.w3.org/1999/xlink" xlink:href="ZooKeys-259-001-g015.jpg" position="float" orientation="portrait" xlink:type="simple"/></fig></tp:treatment-sec><tp:treatment-sec sec-type="Habitat, habits and seasonal occurrence"><title>Habitat, habits and seasonal occurrence.</title><p>The known elevational range of <italic><tp:taxon-name>Cymindis platicollis platicollis</tp:taxon-name></italic> extends from 3 to 1935 m. Specimens were collected under stones, under and on bark of trees and associated mosses in forests of buckeye, beech-magnolia, elm, hackberry, hickory, juniper, mesquite, oak, oak-pine, and tamarack. It has been collected from shrub species <italic><tp:taxon-name>Leucaena pulver</tp:taxon-name></italic> (Schltdl.), from bromeliads associated with oak and also from the nest of woodrats, <italic><tp:taxon-name>Neotoma micropus</tp:taxon-name></italic> Baird. Adults are crepuscular, and most commonly collected from late February through July.</p><p><!--PageBreak-->I witnessed several pairs in copula over a three-week period of collecting in Georgia and Florida from late February to mid-March of 2008. Of these mated pairs I brought 9 females and 10 males back to the University of Alberta to attempt rearing larvae. I kept them all in a single plastic container with substrate from under the trees they were captured on. A wet ball of tissue provided moisture, and several 3rd to 5th instar larvae of cabbage looper moth species <italic><tp:taxon-name>Trichoplusia ni</tp:taxon-name></italic> (Hübner) were introduced each week for food. All individuals (with the exception of one female) survived for the first three months in captivity. By mid-June (three months after capture) males started to die, and within the next two weeks all had expired. All of the remaining eight females lived at least until mid-September (6 months after capture) with the last individual dying in early November (7.5 months after capture). Males lived an average of 82 days after capture and females lived more than twice as long with an average lifespan of 166.5 days after capture.</p><p>All beetles were removed from the container every week and the substrate was searched for eggs and larvae. No evidence of oviposition was found. Other attempts to rear larvae from mated <italic><tp:taxon-name>Pinacodera</tp:taxon-name></italic> adults (Mahar, 1978) were also unsuccessful. Many lebiines are known to have unusual ovipositional habits or needs; that may also be the case in <italic><tp:taxon-name>Pinacodera</tp:taxon-name></italic> and a reason why rearing is problematic.</p><p>Collecting methods include asafetida and molasses traps, sugar baits painted on tree trunks, beating and sweeping vegetation, at light and u.v. light, Lindgren funnel traps, Berlese traps, Malaise traps, flight intercept traps (FIT’s), pitfall traps, hand collecting, and sticky traps.</p></tp:treatment-sec><tp:treatment-sec sec-type="Geographical distribution"><title>Geographical distribution.</title><p>The range of this subspecies (<xref ref-type="fig" rid="F17">Fig. 17</xref>) extends in eastern Canada from southern Quebec west to southern Ontario; in the eastern United <!--PageBreak-->States from Maine south to mid-Georgia west to eastern Colorado and Nebraska south to southern Texas. In Mexico it is known from Nuevo Leon in the northern portion of the Sierra Madre Oriental.</p></tp:treatment-sec><tp:treatment-sec sec-type="Evolutionary affinities"><title>Evolutionary affinities.</title><p>This subspecies is, by definition the closest relative of <italic><tp:taxon-name>Cymindis platicollis atripennis</tp:taxon-name></italic>.</p></tp:treatment-sec><tp:treatment-sec sec-type="Chorological affinities"><title>Chorological affinities.</title><p><italic><tp:taxon-name>Cymindis platicollis platicollis</tp:taxon-name></italic> is sympatric in portions of its range with <italic><tp:taxon-name>Cymindis limbata</tp:taxon-name></italic>, <italic><tp:taxon-name>Cymindis complanata</tp:taxon-name></italic>, <italic><tp:taxon-name>Cymindis punctigera punctigera</tp:taxon-name></italic>, and <italic><tp:taxon-name>Cymindis chevrolati</tp:taxon-name></italic>. It is al<!--PageBreak-->lopatric with <italic><tp:taxon-name>Cymindis platicollis atripennis</tp:taxon-name></italic>, <italic><tp:taxon-name>Cymindis rufostigma</tp:taxon-name></italic>, and all other taxa in the <italic>limbata</italic> species group.</p></tp:treatment-sec><tp:treatment-sec sec-type="Material examined"><title>Material examined.</title><p>I have examined 897 specimens of <italic><tp:taxon-name>Cymindis platicollis platicollis</tp:taxon-name></italic>: 24 males and 17 females were dissected. For details see University of Alberta Strickland Virtual Entomology Museum Database (<xref ref-type="bibr" rid="B77">University of Alberta 2009</xref>).</p></tp:treatment-sec><tp:treatment-sec><!--Section generated to contain objects referenced in tp:taxon-treatment.--><fig id="F17" position="float" orientation="portrait"><label>Figure 17. </label><caption><p>Map of southeastern Canada, U.S.A., and northern Mexico, showing position of localities of the subspecies of <italic><tp:taxon-name>Cymindis platicollis</tp:taxon-name></italic> Say, and the three-stage cline of elytral setation of <italic><tp:taxon-name>Cymindis platicollis platicollis</tp:taxon-name></italic> (Say). See text for explanation.</p></caption><graphic xmlns:xlink="http://www.w3.org/1999/xlink" xlink:href="ZooKeys-259-001-g017.jpg" position="float" orientation="portrait" xlink:type="simple"/></fig><fig id="F3" position="float" orientation="portrait"><label>Figure 3. </label><caption><p>Structure of a generalized lebiine ground beetle (<tp:taxon-name>Carabidae</tp:taxon-name>) A, dorsal view. B, ventral view. Adapted from Lindroth,1969: XII.</p></caption><graphic xmlns:xlink="http://www.w3.org/1999/xlink" xlink:href="ZooKeys-259-001-g003.jpg" position="float" orientation="portrait" xlink:type="simple"/></fig></tp:treatment-sec><ref-list><ref id="B72"><mixed-citation xmlns:xlink="http://www.w3.org/1999/xlink" xlink:type="simple"><person-group><name name-style="western"><surname>Say</surname><given-names>T</given-names></name></person-group> (<year>1823</year>)<source> Descriptions of insects of the families Carabici and Hydrocanthari of Latreille, inhabiting North America. Transactions of the American Philosophical Society (2)2: 1–109.</source></mixed-citation></ref><ref id="B63"><mixed-citation xmlns:xlink="http://www.w3.org/1999/xlink" xlink:type="simple"><!--PageBreak--><person-group><name name-style="western"><surname>Lindroth</surname><given-names>CH</given-names></name><name name-style="western"><surname>Freitag</surname><given-names>R</given-names></name></person-group> (<year>1969</year>)<article-title> North American ground-beetles (Coleoptera, Carabidae, excluding Cicindelinae) described by Thomas Say: designation of lectotypes and neotypes.</article-title><source>Psyche </source><volume>76</volume>: <fpage>326</fpage>-<lpage>361</lpage>.</mixed-citation></ref><ref id="B52"><mixed-citation xmlns:xlink="http://www.w3.org/1999/xlink" xlink:type="simple"><person-group><name name-style="western"><surname>LeConte</surname><given-names>JL</given-names></name></person-group> (<year>1848</year>)<article-title> A descriptive catalogue of the geodephagous Coleoptera inhabiting the United States east of the Rocky Mountains.</article-title><source>Annals of the Lyceum of Natural History of New York </source><volume>4</volume>: <fpage>173</fpage>-<lpage>474</lpage>. doi: <ext-link ext-link-type="uri" xlink:href="http://dx.doi.org/10.1111/j.1749-6632.1848.tb00277.x" xlink:type="simple">10.1111/j.1749-6632.1848.tb00277.x</ext-link></mixed-citation></ref><ref id="B28"><mixed-citation xmlns:xlink="http://www.w3.org/1999/xlink" xlink:type="simple"><!--PageBreak--><person-group><name name-style="western"><surname>Dejean</surname><given-names>PFMA</given-names></name></person-group> (<year>1831</year>)<source> Spécies general des coléoptères de la collection de M. le comte Dejean, vol. 5, Paris, 883.</source></mixed-citation></ref><ref id="B74"><mixed-citation xmlns:xlink="http://www.w3.org/1999/xlink" xlink:type="simple"><person-group><name name-style="western"><surname>Schaum</surname><given-names>HR</given-names></name></person-group> (<year>1856–1860</year>)<source> (1857).</source><publisher-name>Naturgesichte der Insecten Deutschlands. Erste Abtheilung. Coleoptera Erste Band. Nicolaische Verlagsbuchhandlung</publisher-name>, <publisher-loc>Berlin</publisher-loc>, <lpage>791</lpage> pp.</mixed-citation></ref><ref id="B22"><mixed-citation xmlns:xlink="http://www.w3.org/1999/xlink" xlink:type="simple"><person-group><name name-style="western"><surname>Chaudoir</surname><given-names>M de</given-names></name></person-group> (<year>1875</year>)<source> Genres aberrants du groupe des cymindides. Bulletin de la Société Impériale des Naturalistes de Moscou vol. 49, pt. 2, pp. 1–61</source></mixed-citation></ref><ref id="B41"><mixed-citation xmlns:xlink="http://www.w3.org/1999/xlink" xlink:type="simple"><person-group><name name-style="western"><surname>Horn</surname><given-names>GH</given-names></name></person-group> (<year>1882</year>)<source> Synopsis of the species of the tribe Lebiini. Tranactions of the American Entomological Society 10: 126–164, illus.</source></mixed-citation></ref><ref id="B57"><mixed-citation xmlns:xlink="http://www.w3.org/1999/xlink" xlink:type="simple"><person-group><name name-style="western"><surname>Leng</surname><given-names>CW</given-names></name></person-group> (<year>1915</year>)<article-title> List of the Carabidae of Florida.</article-title><source>Bulletin of the Amerian Museum of Natural History </source><volume>34</volume>: <fpage>555</fpage>-<lpage>601</lpage>.</mixed-citation></ref><ref id="B18"><mixed-citation xmlns:xlink="http://www.w3.org/1999/xlink" xlink:type="simple"><person-group><name name-style="western"><surname>Casey</surname><given-names>TL</given-names></name></person-group> (<year>1920</year>)<source> Random studies among the American Caraboidea. In: Casey TL, Memoirs on the Coleoptera, Vol IX. New Era Publishing Company, Lancaster, Pennsylvania, 133–299.</source></mixed-citation></ref><ref id="B68"><mixed-citation xmlns:xlink="http://www.w3.org/1999/xlink" xlink:type="simple"><person-group><name name-style="western"><surname>Notman</surname><given-names>H</given-names></name></person-group> (<year>1928</year>)<source> Carabidae. In: Leonard MD (Ed) The Insects of New York (Cornell University, Ithaca New York, 207–252.</source></mixed-citation></ref><ref id="B61"><mixed-citation xmlns:xlink="http://www.w3.org/1999/xlink" xlink:type="simple"><person-group><name name-style="western"><surname>Lindroth</surname><given-names>CH</given-names></name></person-group> (<year>1955</year>)<article-title> The carabid beetles of Newfoundland including the French islands St. Pierre and Miquelon.</article-title><source>Opuscula Entomologica Supplementum </source><volume>11</volume>: <fpage>1</fpage>-<lpage>160</lpage>.</mixed-citation></ref><ref id="B62"><mixed-citation xmlns:xlink="http://www.w3.org/1999/xlink" xlink:type="simple"><person-group><name name-style="western"><surname>Lindroth</surname><given-names>CH</given-names></name></person-group> (<year>1969</year>)<article-title> The ground beetles (Carabidae excl. Cicindelinae) of Canada and Alaska. Part 6.</article-title><source>Opuscula Entomologica, Supplementum </source><volume>35</volume>: <fpage>945</fpage>-<lpage>1192</lpage>.</mixed-citation></ref><ref id="B48"><mixed-citation xmlns:xlink="http://www.w3.org/1999/xlink" xlink:type="simple"><person-group><name name-style="western"><surname>Kirk</surname><given-names>VM</given-names></name></person-group> (<year>1969</year>)<article-title> A list of the beetles of South Carolina Part 1- northern coastal plain.</article-title><source>South Carolina Agricultural Experiment Station Technical Bulletin </source><volume>1033</volume>: <fpage>124</fpage>-<lpage>148</lpage>.</mixed-citation></ref><ref id="B49"><mixed-citation xmlns:xlink="http://www.w3.org/1999/xlink" xlink:type="simple"><person-group><name name-style="western"><surname>Kirk</surname><given-names>VM</given-names></name></person-group> (<year>1970</year>)<article-title> A list of the beetles of South Carolina. Part 2—mountain, piedmont, and southern coastal plain.</article-title><source>South Carolina Agricultural Experiment Station Technical Bulletin </source><volume>1038</volume>: <fpage>1</fpage>-<lpage>117</lpage>.</mixed-citation></ref><ref id="B14"><mixed-citation xmlns:xlink="http://www.w3.org/1999/xlink" xlink:type="simple"><person-group><name name-style="western"><surname>Brimley</surname><given-names>CS</given-names></name></person-group> (<year>1938</year>)<source> The insects of North Carolina. North Carolina Department of Agriculture, Division of Entomology, Raleigh.</source></mixed-citation></ref><ref id="B12"><mixed-citation xmlns:xlink="http://www.w3.org/1999/xlink" xlink:type="simple"><person-group><name name-style="western"><surname>Blatchley</surname><given-names>WS</given-names></name></person-group> (<year>1910</year>)<source> The Coleoptera or beetles of Indiana. Bulletin of the Indiana Department of Geology and Natural Resources No. 1, 1–1386, illus.</source></mixed-citation></ref><ref id="B24"><mixed-citation xmlns:xlink="http://www.w3.org/1999/xlink" xlink:type="simple"><person-group><name name-style="western"><surname>Ciegler</surname><given-names>JC</given-names></name></person-group> (<year>2000</year>)<source> Ground beetles and wrinkled bark beetles of South Carolina (Coleoptera: Geadephaga: Carabidae and Rhysodidae). South Carolina Agriculture and Forestry Research System, Clemson University, 149.</source></mixed-citation></ref><ref id="B78"><mixed-citation xmlns:xlink="http://www.w3.org/1999/xlink" xlink:type="simple"><person-group><name name-style="western"><surname>Wickham</surname><given-names>HF</given-names></name></person-group> (<year>1897</year>)<article-title> The Coleoptera of the lower Rio Grande Valley.</article-title><source>Bulletin from the Laboratories of Natural History of the State University of Iowa </source><volume>4</volume>: <fpage>96</fpage>-<lpage>115</lpage>.</mixed-citation></ref><ref id="B53"><mixed-citation xmlns:xlink="http://www.w3.org/1999/xlink" xlink:type="simple"><person-group><name name-style="western"><surname>LeConte</surname><given-names>JL</given-names></name></person-group> (<year>1851</year>)<article-title> Descriptions of new species of Coleoptera, from California.</article-title><source>Annals of the Lyceum of Natural History of New York </source><volume>5</volume>: <fpage>125</fpage>-<lpage>184</lpage>. doi: <ext-link ext-link-type="uri" xlink:href="http://dx.doi.org/10.1111/j.1749-6632.1852.tb00123.x" xlink:type="simple">10.1111/j.1749-6632.1852.tb00123.x</ext-link></mixed-citation></ref><ref id="B17"><mixed-citation xmlns:xlink="http://www.w3.org/1999/xlink" xlink:type="simple"><person-group><name name-style="western"><surname>Casey</surname><given-names>TL</given-names></name></person-group> (<year>1913</year>)<source> Studies in the Cicindelidae and Carabidae of America. Memoirs on the Coleoptera. Vol. 4, 1–192.</source></mixed-citation></ref><ref id="B55"><mixed-citation xmlns:xlink="http://www.w3.org/1999/xlink" xlink:type="simple"><person-group><name name-style="western"><surname>LeConte</surname><given-names>JL</given-names></name></person-group> (<year>1863</year>)<article-title> New species of North American Coleoptera. Prepared for the Smithsonian Institution.</article-title><source>Smithsonian Miscellaneous Collections </source><volume>167</volume>: <fpage>1</fpage>-<lpage>92</lpage>.</mixed-citation></ref><ref id="B36"><mixed-citation xmlns:xlink="http://www.w3.org/1999/xlink" xlink:type="simple"><person-group><name name-style="western"><surname>Fattig</surname><given-names>PW</given-names></name></person-group> (<year>1949</year>)<source> The Carabidae or ground beetles of Georgia. Emory Univesity Museum Bulletin No. 7. 1–62.</source></mixed-citation></ref><ref id="B77"><mixed-citation xmlns:xlink="http://www.w3.org/1999/xlink" xlink:type="simple"><person-group><name name-style="western"><surname>University of Alberta</surname></name></person-group> (<year>2009</year>)<source> E. H. Strickland Virtual Entomology museum Database. Retrieved August 25, 2009, Web site: <ext-link ext-link-type="uri" xlink:href="http://www.entomology.museums.ualberta.ca/" xlink:type="simple">http://www.entomology.museums.ualberta.ca/</ext-link></source></mixed-citation></ref></ref-list></tp:taxon-treatment>
