# Supplementary material for: A taxonomic revision of the Cymindis (Pinacodera) limbata species group (Coleoptera, Carabidae, Lebiini), including description of a new species from Florida, U.S.A
Source: Zookeys. 2013 Jan 18;(259):1–73. doi: 10.3897/zookeys.259.2970 (PMC3591765; doi:10.3897/zookeys.259.2970)
Supplement: XML Treatment for Cymindis platicollis atripennis [file zookeys.259.2970-treatment8.xml]

<!DOCTYPE tp:taxon-treatment
  PUBLIC "-//TaxonX//DTD Taxonomic Treatment Publishing DTD v0 20100105//EN" "tax-treatment-NSO.dtd">
<tp:taxon-treatment xmlns:tp="http://www.plazi.org/taxpub"><tp:treatment-meta><mixed-citation publication-type="journal"><person-group><name><surname>Hunting</surname><given-names>Wesley M.</given-names></name></person-group><article-title>A taxonomic revision of the <italic>Cymindis (Pinacodera) limbata</italic> species group (Coleoptera, Carabidae, Lebiini), including description of a new species from Florida, U.S.A.
                </article-title><source>Zookeys</source><day>18</day><month>1</month><year>2013</year><volume>2013</volume><issue>259</issue><fpage>1</fpage><lpage>73</lpage><pub-id pub-id-type="doi">10.3897/zookeys.259.2970</pub-id></mixed-citation></tp:treatment-meta><tp:nomenclature><tp:taxon-name>
                        <tp:taxon-name-part taxon-name-part-type="genus">Cymindis</tp:taxon-name-part>
                        <tp:taxon-name-part taxon-name-part-type="species">platicollis</tp:taxon-name-part>
                        <tp:taxon-name-part taxon-name-part-type="subspecies">atripennis</tp:taxon-name-part>
                    <object-id xmlns:xlink="http://www.w3.org/1999/xlink" xlink:type="simple">http://species-id.net/wiki/Cymindis_platicollis_atripennis</object-id>
								</tp:taxon-name><tp:taxon-authority>(Casey)</tp:taxon-authority><tp:taxon-status xmlns:xlink="http://www.w3.org/1999/xlink" xlink:type="simple">stat. n.</tp:taxon-status><xref ref-type="fig" rid="F16">Figs 16</xref><xref ref-type="fig" rid="F17">–17</xref><xref ref-type="fig" rid="F19">, 19B</xref><xref ref-type="fig" rid="F20">, 20A</xref><tp:nomenclature-citation-list><tp:nomenclature-citation><tp:taxon-name>Pinacodera atripennis</tp:taxon-name><comment><xref ref-type="bibr" rid="B18">Casey 1920</xref>: 284. HOLOTYPE male labeled: “Fla; Casey bequest 1925”; “TYPE 47613” [red paper]; “atripennis Csy” [handwritten]. TYPE AREA – Florida, U.S.A. – <xref ref-type="bibr" rid="B49">Kirk 1970</xref>: 17. <xref ref-type="bibr" rid="B24">Ciegler 2000</xref>: 119. comb. n.</comment></tp:nomenclature-citation><tp:nomenclature-citation><tp:taxon-name>Cymindis atripennis</tp:taxon-name><comment>; <xref ref-type="bibr" rid="B71">Poole and Gentili 1996</xref>: 103. [from <xref ref-type="bibr" rid="B24">Ciegler 2000</xref>].</comment></tp:nomenclature-citation></tp:nomenclature-citation-list></tp:nomenclature><tp:treatment-sec sec-type="Diagnosis"><title>Diagnosis.</title><p>Specimens of this subspecies have a rufous to rufo-brunneous head and pronotum coloration that contrasts strikingly with the darker, brunneo-piceous to rufo-piceous elytral coloration (<xref ref-type="fig" rid="F16">Fig. 16</xref>).</p><!--PageBreak--></tp:treatment-sec><tp:treatment-sec sec-type="Description"><title>Description.</title><p>With character states of subgenus <italic><tp:taxon-name>Pinacodera</tp:taxon-name></italic> and species <italic><tp:taxon-name>Cymindis platicollis</tp:taxon-name></italic> restricted as follows: OBL 8.17 – 10.83 mm. Length (n= 10 males, 10 females): head 0.74 – 1.02, pronotum 1.52 – 2.08, elytra 4.92 – 6.42, metepisternum 1.08 – 1.58 mm; width: head 1.64 – 2.04, pronotum 2.08 – 2.72, elytra 3.33 – 4.33, metepisternum 0.58 – 0.84 mm.</p><p><italic>Body proportions</italic>. HW/HL 1.86 – 2.24; PWM/PL 1.30 – 1.40; EL/EW 1.40- 1.52; ML/MW1.71 – 2.41.</p><p><italic>Color</italic>. Dorsum of head and pronotum rufous to rufo-brunneous; antennae rufo-brunneous to brunneous; palpi rufo-brunneous to brunneous; elytra brunneo-piceous to rufo-piceous with pale, somewhat translucent margins, elytral epipleura testaceous to rufo-testaceous; thoracic sclerites and abdominal sterna testaceous to rufo-piceous.</p><p><italic>Microsculpture</italic>. Microlines not visible on dorsum of head capsule and pronotum at 50× magnification. Elytra with mesh pattern isodiametric, microlines clearly defined throughout.</p><p><!--PageBreak--><italic>Macrosculpture and pilosity</italic>. Head capsule, dorsal surface with shallow, randomly scattered setigerous punctures on dorsal surface from constriction of neck extended anteriorly toward clypeus. Elytra with striae moderately impressed and punctulate throughout length; intervals 2, 4, 6 and 8 typically with two to three rows of scattered punctures; all other intervals with one row of punctures.</p><p><italic>Metepisternum</italic>. Distinctly longer than wide.</p><p><italic>Hind wings</italic>. Macropterous.</p><p><italic>Male genitalia</italic>. Phallus (<xref ref-type="fig" rid="F20">Fig. 20A</xref>) length 1.70 – 2.00 mm.</p><fig id="F16" position="float" orientation="portrait"><label>Figure 16. </label><caption><p>Dorsal habitus and color pattern of <italic><tp:taxon-name>Cymindis platicollis atripennis</tp:taxon-name></italic> (Casey) (OBL 10.33 mm).</p></caption><graphic xmlns:xlink="http://www.w3.org/1999/xlink" xlink:href="ZooKeys-259-001-g016.jpg" position="float" orientation="portrait" xlink:type="simple"/></fig></tp:treatment-sec><tp:treatment-sec sec-type="Collection notes and habitat"><title>Collection notes and habitat.</title><p>The known elevational range of <italic><tp:taxon-name>Cymindis platicollis atripennis</tp:taxon-name></italic> extends from sea level to 90 m. Specimens were collected on forest floor, under and on bark of trees and associated mosses in forests of cypress, juniper, magnolia, several oak species and both slash and loblolly pine. This subspecies has been collected from sand dunes in close proximity to water as well as from squirrel and caracara nests in trees. Methods of collecting include: dusk-dawn suction traps, medfly traps, u.v. and light traps, FIT’s, sugaring baits painted on tree trunks, beating vegetation, hand collecting, Steiner traps, pitfall traps, and sticky traps.</p><!--PageBreak--></tp:treatment-sec><tp:treatment-sec sec-type="Geographical distribution"><title>Geographical distribution.</title><p>The range of this subspecies extends from southern Florida north to mid-Georgia and west to southern Mississippi (<xref ref-type="fig" rid="F17">Fig. 17</xref>).</p><fig id="F17" position="float" orientation="portrait"><label>Figure 17. </label><caption><p>Map of southeastern Canada, U.S.A., and northern Mexico, showing position of localities of the subspecies of <italic><tp:taxon-name>Cymindis platicollis</tp:taxon-name></italic> Say, and the three-stage cline of elytral setation of <italic><tp:taxon-name>Cymindis platicollis platicollis</tp:taxon-name></italic> (Say). See text for explanation.</p></caption><graphic xmlns:xlink="http://www.w3.org/1999/xlink" xlink:href="ZooKeys-259-001-g017.jpg" position="float" orientation="portrait" xlink:type="simple"/></fig></tp:treatment-sec><tp:treatment-sec sec-type="Morphological affinities"><title>Morphological affinities.</title><p>This subspecies is, by definition, the closest relative of <italic><tp:taxon-name>Cymindis platicollis platicollis</tp:taxon-name></italic>.</p></tp:treatment-sec><tp:treatment-sec sec-type="Chorological affinities"><title>Chorological affinities.</title><p><italic><tp:taxon-name>Cymindis platicollis atripennis</tp:taxon-name></italic> is sympatric in portions of its range with <italic><tp:taxon-name>Cymindis limbata</tp:taxon-name></italic>, <italic><tp:taxon-name>Cymindis complanata</tp:taxon-name></italic> and <italic><tp:taxon-name>Cymindis rufostigma</tp:taxon-name></italic>. It is allopatric with <italic><tp:taxon-name>Cymindis platicollis platicollis</tp:taxon-name></italic> and all other species in the <italic>limbata</italic> group.</p></tp:treatment-sec><tp:treatment-sec sec-type="Material examined"><title>Material examined.</title><p>I examined 227 specimens; 13 males and 11 females were dissected. For details see University of Alberta Strickland Virtual Entomology Museum Database (<xref ref-type="bibr" rid="B77">University of Alberta 2009</xref>).</p></tp:treatment-sec><tp:treatment-sec><!--Section generated to contain objects referenced in tp:taxon-treatment.--><fig id="F19" position="float" orientation="portrait"><label>Figure 19. </label><caption><p>Photographs of pronota of (<bold>A</bold>) <italic><tp:taxon-name>Cymindis rufostigma</tp:taxon-name></italic>, new species, and (<bold>B</bold>) <italic><tp:taxon-name>Cymindis platicollis atripennis</tp:taxon-name></italic> (Casey).</p></caption><graphic xmlns:xlink="http://www.w3.org/1999/xlink" xlink:href="ZooKeys-259-001-g019.jpg" position="float" orientation="portrait" xlink:type="simple"/></fig><fig id="F20" position="float" orientation="portrait"><label>Figure 20. </label><caption><p>Structural features of male genitalia of (<bold>A</bold>) <italic><tp:taxon-name>Cymindis platicollis atripennis</tp:taxon-name></italic> (Casey), showing appearance of endophallus apex when spine patch is everted, (<bold>B</bold>) <italic><tp:taxon-name>Cymindis rufostigma</tp:taxon-name></italic>, new species, with spine patch not everted, and (<bold>C</bold>) female genitalia of <italic><tp:taxon-name>Cymindis rufostigma</tp:taxon-name></italic>, new species. Legend: <bold>aa</bold>, apical area; <bold>bc</bold>, bursacopulatrix; <bold>bel</bold>, basal endophallic lobe; <bold>bl</bold>, basal lobe; <bold>co</bold>, common oviduct; <bold>ep</bold>, endophallic plate; <bold>esp</bold>, endophallic spine patch; <bold>espi</bold>, endophallic spine patch invagination; <bold>gc1</bold>, gonocoxite 1; <bold>gc2</bold>, gonocoxite 2; <bold>lt</bold>, lateral tergite; <bold>s</bold>, shaft; <bold>sd</bold>, spermathecal diverticulum; <bold>sg</bold>, spermathecal gland; <bold>sgd</bold>, spermathecal gland duct; <bold>sp</bold>, spermatheca.</p></caption><graphic xmlns:xlink="http://www.w3.org/1999/xlink" xlink:href="ZooKeys-259-001-g020.jpg" position="float" orientation="portrait" xlink:type="simple"/></fig></tp:treatment-sec><ref-list><ref id="B18"><mixed-citation xmlns:xlink="http://www.w3.org/1999/xlink" xlink:type="simple"><person-group><name name-style="western"><surname>Casey</surname><given-names>TL</given-names></name></person-group> (<year>1920</year>)<source> Random studies among the American Caraboidea. In: Casey TL, Memoirs on the Coleoptera, Vol IX. New Era Publishing Company, Lancaster, Pennsylvania, 133–299.</source></mixed-citation></ref><ref id="B49"><mixed-citation xmlns:xlink="http://www.w3.org/1999/xlink" xlink:type="simple"><person-group><name name-style="western"><surname>Kirk</surname><given-names>VM</given-names></name></person-group> (<year>1970</year>)<article-title> A list of the beetles of South Carolina. Part 2—mountain, piedmont, and southern coastal plain.</article-title><source>South Carolina Agricultural Experiment Station Technical Bulletin </source><volume>1038</volume>: <fpage>1</fpage>-<lpage>117</lpage>.</mixed-citation></ref><ref id="B24"><mixed-citation xmlns:xlink="http://www.w3.org/1999/xlink" xlink:type="simple"><person-group><name name-style="western"><surname>Ciegler</surname><given-names>JC</given-names></name></person-group> (<year>2000</year>)<source> Ground beetles and wrinkled bark beetles of South Carolina (Coleoptera: Geadephaga: Carabidae and Rhysodidae). South Carolina Agriculture and Forestry Research System, Clemson University, 149.</source></mixed-citation></ref><ref id="B71"><mixed-citation xmlns:xlink="http://www.w3.org/1999/xlink" xlink:type="simple"><person-group><name name-style="western"><surname>Poole</surname><given-names>RW</given-names></name><name name-style="western"><surname>Gentili,</surname><given-names>P</given-names></name></person-group> (<role>Eds</role>) (<year>1996</year>)<source> Nomina Insecta Nearctica, a checklist of the insects of North America. Volume 1.</source><publisher-name>Coleoptera, Strepsiptera. Entomological Information Services, Rockville</publisher-name>, <publisher-loc>Maryland</publisher-loc>, <lpage>827</lpage> pp.</mixed-citation></ref><ref id="B77"><mixed-citation xmlns:xlink="http://www.w3.org/1999/xlink" xlink:type="simple"><person-group><name name-style="western"><surname>University of Alberta</surname></name></person-group> (<year>2009</year>)<source> E. H. Strickland Virtual Entomology museum Database. Retrieved August 25, 2009, Web site: <ext-link ext-link-type="uri" xlink:href="http://www.entomology.museums.ualberta.ca/" xlink:type="simple">http://www.entomology.museums.ualberta.ca/</ext-link></source></mixed-citation></ref></ref-list></tp:taxon-treatment>
