# Supplementary material for: A taxonomic revision of the Cymindis (Pinacodera) limbata species group (Coleoptera, Carabidae, Lebiini), including description of a new species from Florida, U.S.A
Source: Zookeys. 2013 Jan 18;(259):1–73. doi: 10.3897/zookeys.259.2970 (PMC3591765; doi:10.3897/zookeys.259.2970)
Supplement: XML Treatment for Cymindis (Pinacodera) rufostigma [file zookeys.259.2970-treatment9.xml]

<!DOCTYPE tp:taxon-treatment
  PUBLIC "-//TaxonX//DTD Taxonomic Treatment Publishing DTD v0 20100105//EN" "tax-treatment-NSO.dtd">
<tp:taxon-treatment xmlns:tp="http://www.plazi.org/taxpub"><tp:treatment-meta><mixed-citation publication-type="journal"><person-group><name><surname>Hunting</surname><given-names>Wesley M.</given-names></name></person-group><article-title>A taxonomic revision of the <italic>Cymindis (Pinacodera) limbata</italic> species group (Coleoptera, Carabidae, Lebiini), including description of a new species from Florida, U.S.A.
                </article-title><source>Zookeys</source><day>18</day><month>1</month><year>2013</year><volume>2013</volume><issue>259</issue><fpage>1</fpage><lpage>73</lpage><pub-id pub-id-type="doi">10.3897/zookeys.259.2970</pub-id></mixed-citation></tp:treatment-meta><tp:nomenclature><tp:taxon-name>
                        <tp:taxon-name-part taxon-name-part-type="genus">Cymindis</tp:taxon-name-part>
                        (<tp:taxon-name-part taxon-name-part-type="subgenus">Pinacodera</tp:taxon-name-part>)
                        <tp:taxon-name-part taxon-name-part-type="species">rufostigma</tp:taxon-name-part>
                    <object-id xmlns:xlink="http://www.w3.org/1999/xlink" xlink:type="simple">urn:lsid:zoobank.org:act:5C506914-55C4-449C-A653-96E29FE32237</object-id>
								<object-id xmlns:xlink="http://www.w3.org/1999/xlink" xlink:type="simple">http://species-id.net/wiki/Cymindis_rufostigma</object-id>
								</tp:taxon-name><tp:taxon-authority>Hunting</tp:taxon-authority><tp:taxon-status xmlns:xlink="http://www.w3.org/1999/xlink" xlink:type="simple">sp. n.</tp:taxon-status><xref ref-type="fig" rid="F18">Figs 18</xref><xref ref-type="fig" rid="F19">, 19A</xref><xref ref-type="fig" rid="F20">, 20B-C</xref><xref ref-type="fig" rid="F21">, 21</xref></tp:nomenclature><tp:treatment-sec sec-type="Type material"><title>Type material.</title><p>Eleven specimens, labeled as follows. HOLOTYPE male, “FLORIDA: HIGHLANDS CO./ ARCHBOLD BIOL. STA./ 22.IX.1976/ L.L. LAMPERT, JR.”; “U. V. LIGHT” [handwritten]; “UASM#/141621,” [FSCA]. Ten additional PARATYPES, sex and label data as follows. Male, same as holotype except “UASM#/ 202040” [ABSC]. Male, same as holotype except “UASM#/ 141609” [FCSA]. Female, same as holotype except “…19.IV.1976; “UASM#/ 202044 ” [ABSC]. Female, same as holotype except “…17.IX.1977; “UASM#/ 202042” [ABSC]. Female, same as holotype except “…23.IX.1977; “UASM#/ 202041” [ABSC]. Female, same as holotype except “…3.IX.1981/ UVL [handwritten]”; “UASM#/ 202043” [ABSC]. Male, “FLORIDA ALACHUA CO.,/ AUSTIN CARY FOREST/ 28-VI-1976/ G. B. FAIRCHILD”; “INSECT LIGHT TRAP/ #2, CO2-BAITED”; “UASM/ 141619” [FSCA]. Male, “Austin Cary Forest [ handwritten]/ Alachua Co./ Fla. 21.VI.1961 [handwritten]/ ...Hetrick/ ...light trap” [handwritten, partially illegible]”; “UASM#/ 141620” [FSCA]. Female, “FLA. Indian River Co./ SR 512 .5 mi. W. I. 95/ 16-30-III-1977/ Fla. Med. Ent. Lab.”; “sorted from dusk;dawn/ suction trap sample in/ and near bayhead/ M. C. Thomas collection”; “ UASM#/ 141608” [FSCA]. Male, “St. Augustin/ Fla.”; “Liebeck/ Collection”; “UASM#/ 136905” (head missing) [MCZC].</p></tp:treatment-sec><tp:treatment-sec sec-type="Type locality"><title>Type locality.</title><p>Archbold Biological Station, Highlands County, Florida, U.S.A.</p></tp:treatment-sec><tp:treatment-sec sec-type="Specific epithet"><title>Specific epithet.</title><p>This is a two part feminine Latin noun in apposition, nominative case, based on the adjective <italic>rufus</italic> (red) and the noun <italic>stigma</italic> (mark), referring to the rufo-testaceous central mark on the elytra of adult members of this species.</p></tp:treatment-sec><tp:treatment-sec sec-type="Diagnosis"><title>Diagnosis.</title><p>This species (<xref ref-type="fig" rid="F18">Fig. 18</xref>) differs from others in the following ways: testaceous head and pronotum, pronotum with posteriolateral margins right- angled (<xref ref-type="fig" rid="F19">Fig. 19A</xref>, <italic>cf.</italic> <xref ref-type="fig" rid="F19">19B</xref>) and elytra with large oblong rufous central macula. Male genitalia with distinct basal endophallic lobe (<bold>bel</bold>) (<xref ref-type="fig" rid="F20">Fig. 20B</xref>).</p><fig id="F18" position="float" orientation="portrait"><label>Figure 18. </label><caption><p>Dorsal habitus and color pattern of <italic><tp:taxon-name>Cymindis rufostigma</tp:taxon-name></italic>, new species (OBL 9.17 mm).</p></caption><graphic xmlns:xlink="http://www.w3.org/1999/xlink" xlink:href="ZooKeys-259-001-g018.jpg" position="float" orientation="portrait" xlink:type="simple"/></fig><fig id="F19" position="float" orientation="portrait"><label>Figure 19. </label><caption><p>Photographs of pronota of (<bold>A</bold>) <italic><tp:taxon-name>Cymindis rufostigma</tp:taxon-name></italic>, new species, and (<bold>B</bold>) <italic><tp:taxon-name>Cymindis platicollis atripennis</tp:taxon-name></italic> (Casey).</p></caption><graphic xmlns:xlink="http://www.w3.org/1999/xlink" xlink:href="ZooKeys-259-001-g019.jpg" position="float" orientation="portrait" xlink:type="simple"/></fig><fig id="F20" position="float" orientation="portrait"><label>Figure 20. </label><caption><p>Structural features of male genitalia of (<bold>A</bold>) <italic><tp:taxon-name>Cymindis platicollis atripennis</tp:taxon-name></italic> (Casey), showing appearance of endophallus apex when spine patch is everted, (<bold>B</bold>) <italic><tp:taxon-name>Cymindis rufostigma</tp:taxon-name></italic>, new species, with spine patch not everted, and (<bold>C</bold>) female genitalia of <italic><tp:taxon-name>Cymindis rufostigma</tp:taxon-name></italic>, new species. Legend: <bold>aa</bold>, apical area; <bold>bc</bold>, bursacopulatrix; <bold>bel</bold>, basal endophallic lobe; <bold>bl</bold>, basal lobe; <bold>co</bold>, common oviduct; <bold>ep</bold>, endophallic plate; <bold>esp</bold>, endophallic spine patch; <bold>espi</bold>, endophallic spine patch invagination; <bold>gc1</bold>, gonocoxite 1; <bold>gc2</bold>, gonocoxite 2; <bold>lt</bold>, lateral tergite; <bold>s</bold>, shaft; <bold>sd</bold>, spermathecal diverticulum; <bold>sg</bold>, spermathecal gland; <bold>sgd</bold>, spermathecal gland duct; <bold>sp</bold>, spermatheca.</p></caption><graphic xmlns:xlink="http://www.w3.org/1999/xlink" xlink:href="ZooKeys-259-001-g020.jpg" position="float" orientation="portrait" xlink:type="simple"/></fig><!--PageBreak--></tp:treatment-sec><tp:treatment-sec sec-type="Description"><title>Description.</title><p>With character states of subgenus <italic><tp:taxon-name>Pinacodera</tp:taxon-name></italic> restricted as follows: OBL. 9.1 – 10.3 mm. Length (n= 7 males, 3 females): head 0.88 – 1.00 , pronotum 1.52 – 1.76, elytra 5.25 – 6.00, metepisternum 1.26 – 1.50 mm; width: head 1.72 – 2.00, pronotum 2.10 – 2.44, elytra 3.42 – 3.92, metepisternum 0.54 – 0.84 mm.</p><p><italic>Body proportions</italic>. HW/HL 1.82 – 2.04; PWM/PL 1.29 – 1.45; EL/EW 1.48 – 1.58; ML/MW 1.92 – 2.41.</p><p><italic>Color</italic>. Dorsum of head and pronotum rufous to rufo- testaceous; antennae rufo-testaceous to rufo-brunneous; palpi rufo-testaceous to brunneous; elytra brunneo-piceous to rufo-piceous with large oblong rufo-testaceous central macula and pale, somewhat translucent margins; elytral epipleura testaceous to rufo-testaceous; thoracic sclerites and abdominal sterna testaceous to rufo-piceous.</p><p><italic>Microsculpture</italic>. Microlines not visible on dorsum of head capsule and pronotum at 50× magnification. Elytra with mesh pattern isodiametric, microlines clearly impressed throughout.</p><p><!--PageBreak--><!--PageBreak--><italic>Macrosculpture and pilosity</italic>. Head capsule with shallow, randomly scattered setigerous punctures on dorsal surface from constriction of neck extended anteriorly toward clypeus. Elytra with striae moderately impressed and punctulate throughout length; intervals 2, 4, 6 and 8 typically with two to three rows of scattered punctures; all other intervals with one row of punctures; some specimens with intervals 1, 3 and 5 somewhat raised toward apex.</p><p><italic>Metepisternum</italic>. Distinctly longer than wide.</p><p><italic>Hind wings</italic>. Macropterous.</p><p><italic>Male genitalia</italic>. Phallus (<xref ref-type="fig" rid="F20">Fig. 20A</xref>) length 1.70 – 2.00 mm. Endophallus with basal endophallic lobe (<bold>bel</bold>) distinctly formed.</p></tp:treatment-sec><tp:treatment-sec sec-type="Habitat and seasonal occurrence"><title>Habitat and seasonal occurrence.</title><p>The known elevational range of <italic><tp:taxon-name>Cymindis rufostigma</tp:taxon-name></italic> extends from sea level to 65 m. Some specimens were collected in stands of slash pine. Methods of collecting include: dusk-dawn suction traps, u.v. light traps, CO2-baited insect light traps.</p></tp:treatment-sec><tp:treatment-sec sec-type="Geographical distribution"><title>Geographical distribution.</title><p>The range of this species extends from southern Florida north to northern Florida (<xref ref-type="fig" rid="F21">Fig. 21</xref>).</p><fig id="F21" position="float" orientation="portrait"><label>Figure 21. </label><caption><p>Map of southeastern U.S.A. (primarily Florida), showing position of localities for <italic><tp:taxon-name>Cymindis rufostigma</tp:taxon-name></italic>, new species.</p></caption><graphic xmlns:xlink="http://www.w3.org/1999/xlink" xlink:href="ZooKeys-259-001-g021.jpg" position="float" orientation="portrait" xlink:type="simple"/></fig><!--PageBreak--></tp:treatment-sec><tp:treatment-sec sec-type="Chorological affinities"><title>Chorological affinities.</title><p><italic><tp:taxon-name>Cymindis rufostigma</tp:taxon-name></italic> is sympatric in portions of its range with <italic><tp:taxon-name>Cymindis platicollis atripennis</tp:taxon-name></italic> and <italic><tp:taxon-name>Cymindis limbata</tp:taxon-name></italic>. It is allopatric with <italic><tp:taxon-name>Cymindis platicollis platicollis</tp:taxon-name></italic> and all other species in the <italic>limbata</italic> group.</p></tp:treatment-sec><tp:treatment-sec sec-type="Material examined"><title>Material examined.</title><p>The type material. See above for details.</p></tp:treatment-sec></tp:taxon-treatment>
