# Supplementary material for: A taxonomic revision of the Cymindis (Pinacodera) limbata species group (Coleoptera, Carabidae, Lebiini), including description of a new species from Florida, U.S.A
Source: Zookeys. 2013 Jan 18;(259):1–73. doi: 10.3897/zookeys.259.2970 (PMC3591765; doi:10.3897/zookeys.259.2970)
Supplement: XML Treatment for Cymindis punctigera [file zookeys.259.2970-treatment11.xml]

<!DOCTYPE tp:taxon-treatment
  PUBLIC "-//TaxonX//DTD Taxonomic Treatment Publishing DTD v0 20100105//EN" "tax-treatment-NSO.dtd">
<tp:taxon-treatment xmlns:tp="http://www.plazi.org/taxpub"><tp:treatment-meta><mixed-citation publication-type="journal"><person-group><name><surname>Hunting</surname><given-names>Wesley M.</given-names></name></person-group><article-title>A taxonomic revision of the <italic>Cymindis (Pinacodera) limbata</italic> species group (Coleoptera, Carabidae, Lebiini), including description of a new species from Florida, U.S.A.
                </article-title><source>Zookeys</source><day>18</day><month>1</month><year>2013</year><volume>2013</volume><issue>259</issue><fpage>1</fpage><lpage>73</lpage><pub-id pub-id-type="doi">10.3897/zookeys.259.2970</pub-id></mixed-citation></tp:treatment-meta><tp:nomenclature><tp:taxon-name>
                        <tp:taxon-name-part taxon-name-part-type="genus">Cymindis</tp:taxon-name-part>
                        <tp:taxon-name-part taxon-name-part-type="species">punctigera</tp:taxon-name-part>
                    <object-id xmlns:xlink="http://www.w3.org/1999/xlink" xlink:type="simple">http://species-id.net/wiki/Cymindis_punctigera</object-id>
								</tp:taxon-name><tp:taxon-authority>LeConte</tp:taxon-authority><xref ref-type="fig" rid="F22">Figs 22</xref><xref ref-type="fig" rid="F23"/><xref ref-type="fig" rid="F24"/><xref ref-type="fig" rid="F25"/><xref ref-type="fig" rid="F26"/><xref ref-type="fig" rid="F27"/><xref ref-type="fig" rid="F28"/><xref ref-type="fig" rid="F29">–29</xref></tp:nomenclature><tp:treatment-sec sec-type="Remarks"><title>Remarks.</title><p>This is a polytypic species that includes two subspecies (<italic><tp:taxon-name>Cymindis punctigera punctigera</tp:taxon-name></italic> and <italic><tp:taxon-name>Cymindis punctigera sulcipennis</tp:taxon-name></italic>). The basis for including these forms in a single species is as follows: first, similarity in body proportions; second, males exhibit similarity in details of the apical area of the phallus (<xref ref-type="fig" rid="F27">Fig. 27B-C</xref>) and everted endophallus form (<xref ref-type="fig" rid="F27">Fig. 27A</xref>); and third, allopatric but proximate geographical distribution.</p></tp:treatment-sec><tp:treatment-sec sec-type="Diagnosis"><title>Diagnosis.</title><p>Adults of <italic><tp:taxon-name>Cymindis punctigera</tp:taxon-name></italic> are distinguishable from those of other species of the <italic>limbata</italic> species group through the unique combination of: pronotum with scattered and distinct punctures (<xref ref-type="fig" rid="F24">Fig. 24</xref>), one row of punctures in each each elytral interval, and dorsal color that ranges from testaceous to dark brown, some specimens approaching piceous, but if so, the elytral margins are translucently bordered; in males the apical area of the phallus is dimpled on both the dorsal and ventral surfaces, longitudinal striations are visible from mid-way of apical area and extended past constriction (<xref ref-type="fig" rid="F27">Fig. 27B-C</xref>), and the endophallus is distinctly bent to the right and dorsad when everted and viewed from the dorsal aspect (<xref ref-type="fig" rid="F27">Fig. 27A</xref>).</p><p><bold>Description.</bold> OBL 7.75-11.33 mm.</p><p><italic>Color</italic>. (<xref ref-type="fig" rid="F22">Figs 22A-B</xref><xref ref-type="fig" rid="F23">, 23</xref>); Dorsum of head testaceous (<xref ref-type="fig" rid="F22">Fig. 22B</xref>) to rufo-piceous (<xref ref-type="fig" rid="F22">Fig. 22A</xref>), dorsum of pronotum and elytra testaceous (<xref ref-type="fig" rid="F22">Fig. 22B</xref>) to rufo-piceous (<xref ref-type="fig" rid="F22">Fig. 22A</xref>), rarely with lighter colored elytral margins; antennae testaceous to rufo-piceous, palpi testaceous to rufo-piceous; epipleura testaceous to rufo-piceous; Ventral thoracic sclerites and abdominal sterna testaceous to rufo-piceous.</p><p><italic>Microsculpture</italic>. Most individuals with microlines not visible on dorsum of head capsule and pronotum at 50× magnification; few specimens with mesh pattern isodiametric to transverse between eyes and on disc of pronotum. Elytra with mesh pattern isodiametric, microlines clearly defined throughout dorsal surface.</p><p><italic>Macrosculpture and pilosity</italic>. Head capsule with randomly scattered setigerous punctures on dorsal surface from constriction of neck extended anteriorly toward clypeus. <!--PageBreak-->Pronotum dorsally with shallow and randomly spaced setigerous punctures with setae length ranging from very short to moderate; ventrally with setigerous punctures extended from margin of proepipleuron to apex of prosternal intercoxal process. Elytra with striae moderately impressed and punctulate throughout length; intervals slightly convex to markedly raised towards center of interval; single regular to moderately irregular row of ~50–65 setigerous punctures within each interval, setae length ranging from very short to moderate at 50×. Abdominal sterna with fine pilose punctures throughout.</p><p><italic>Fixed setae</italic>. Pronotum with two setae along each margin. Elytra with two setae in stria 3 and one posteriad of stria 3; one seta at apex of interval 2; 15–17 lateral (umbilical) setae<bold>;</bold> two setae on each of abdominal sterna III to VI; four setae along apical margin of sternum VII (<xref ref-type="fig" rid="F3">Fig. 3</xref>).</p><p><italic>Luster</italic>. Head capsule and pronotum distinctly to slightly glossy; elytra glossy to rather dull; ventral thoracic sclerites and abdominal sterna glossy.</p><p><italic>Pronotum</italic>. Anterior and posterior transverse impression shallow; median longitudinal impression moderately shallow; posteriolateral angles from almost right angled to slightly obtuse; posterior margin slightly lobate.</p><p><italic>Head</italic> (<xref ref-type="fig" rid="F22">Figs 22A-B</xref><xref ref-type="fig" rid="F23">, 23</xref>). Eyes, labrum, labium and palpi typical for <tp:taxon-name>Cymindidina</tp:taxon-name>.</p><p><italic>Elytra</italic> (<xref ref-type="fig" rid="F22">Figs 22A-B</xref><xref ref-type="fig" rid="F23">, 23</xref>). Humeri broadly or narrowly rounded, striae moderately impressed; lateral margin smooth, rounded and widened preapically; elytral apices truncate.</p><p><italic>Hind wings</italic> (<xref ref-type="fig" rid="F28">Figs 28A-D</xref>). Macropterous (<xref ref-type="fig" rid="F28">Figs 28A, C</xref>) or brachypterous (<xref ref-type="fig" rid="F28">Figs 28B, D</xref>).</p><p><italic>Legs</italic>. Males with adhesive vestiture ventrally, two rows of squamo- setae on tarsomeres 1–4 of foreleg and 1–3 of middle leg.</p><p><italic>Male genitalia</italic> (<xref ref-type="fig" rid="F26">Figs 26A</xref><xref ref-type="fig" rid="F27">, 27A-C</xref>). Phallus anopic, cylindrical, ventral surface slightly curved. Ventral and dorsal surface of apical area (<bold>aa</bold>) somewhat to markedly dimpled in appearance, few to several vertical striations extended from mid length of apical area to apex of phallic shaft (<bold>s</bold>) (<xref ref-type="fig" rid="F27">Fig. 27B-C</xref>). Endophallus with a slightly curved endophallic plate (<bold>ep</bold>) (<xref ref-type="bibr" rid="B62">Lindroth 1969</xref>: 1080–1081) apically (<xref ref-type="fig" rid="F27">Fig. 27A</xref>), when viewed ventrally in everted condition</p><p><italic>Female genitalia</italic>. Gonocoxite 2 (<bold>gc2</bold>) (<xref ref-type="fig" rid="F26">Fig. 26B</xref>) moderately long and narrow. Internal genitalia with long cylindrical spermatheca (<bold>sp</bold>), moderately long associated spermathecal gland (<bold>sg</bold>), and moderately long spermathecal diverticulum (<bold>sd</bold>) located at base of spermathecal gland duct (<bold>sgd</bold>).</p></tp:treatment-sec><tp:treatment-sec sec-type="Geographical distribution"><title>Geographical distribution.</title><p>The range of this species extends (<xref ref-type="fig" rid="F29">Fig. 29</xref>) in the southwestern United States from Lake Tahoe, California south through southern Utah and Nevada to western Texas; south in eastern Mexico to Nuevo Leon in the northern portion of the Sierra Madre Oriental; in western Mexico, on the slopes of the Sierra Madre Occidental to Jalisco, and in the Sierra Transvolcanica, to Michoacan. Further west this species ranges through most of the Baja California Peninsula.</p></tp:treatment-sec><tp:treatment-sec sec-type="Chorological affinities"><title>Chorological affinities.</title><p><italic><tp:taxon-name>Cymindis punctigera</tp:taxon-name></italic> is sympatric in the southern portion of its range with <italic><tp:taxon-name>Cymindis chevrolati</tp:taxon-name></italic> and <italic><tp:taxon-name>Cymindis platicollis platicollis</tp:taxon-name></italic>.</p><!--PageBreak--></tp:treatment-sec><tp:treatment-sec><!--Section generated to contain objects referenced in tp:taxon-treatment.--><fig id="F22" position="float" orientation="portrait"><label>Figure 22. </label><caption><p>Dorsal habitus and color pattern of <italic><tp:taxon-name>Cymindis punctigera punctigera</tp:taxon-name></italic> LeConte: <bold>A</bold>, showing typical dorsal coloration (OBL 10.17 mm); <bold>B</bold>, showing coloration of some specimens from the Big Bend area of southwestern Texas, U.S.A. (OBL 11.83 mm).</p></caption><graphic xmlns:xlink="http://www.w3.org/1999/xlink" xlink:href="ZooKeys-259-001-g022.jpg" position="float" orientation="portrait" xlink:type="simple"/></fig><fig id="F23" position="float" orientation="portrait"><label>Figure 23. </label><caption><p>Dorsal habitus and color pattern of <italic><tp:taxon-name>Cymindis punctigera sulcipennis</tp:taxon-name></italic> (Horn) (OBL 10.83 mm).</p></caption><graphic xmlns:xlink="http://www.w3.org/1999/xlink" xlink:href="ZooKeys-259-001-g023.jpg" position="float" orientation="portrait" xlink:type="simple"/></fig><fig id="F24" position="float" orientation="portrait"><label>Figure 24. </label><caption><p>Pronotum, dorsal aspect, of <italic><tp:taxon-name>Cymindis punctigera sulcipennis</tp:taxon-name></italic> (Horn).</p></caption><graphic xmlns:xlink="http://www.w3.org/1999/xlink" xlink:href="ZooKeys-259-001-g024.jpg" position="float" orientation="portrait" xlink:type="simple"/></fig><fig id="F25" position="float" orientation="portrait"><label>Figure 25. </label><caption><p>Head capsule, dorsal aspect, showing frontal macrosculpture: <bold>A</bold>, <italic><tp:taxon-name>Cymindis punctigera punctigera</tp:taxon-name></italic> LeConte; <bold>B</bold>, <italic><tp:taxon-name>Cymindis punctigera sulcipennis</tp:taxon-name></italic> (Horn), note transverse lines between eyes.</p></caption><graphic xmlns:xlink="http://www.w3.org/1999/xlink" xlink:href="ZooKeys-259-001-g025.jpg" position="float" orientation="portrait" xlink:type="simple"/></fig><fig id="F26" position="float" orientation="portrait"><label>Figure 26. </label><caption><p>Structural features of <italic><tp:taxon-name>Cymindis punctigera punctigera</tp:taxon-name></italic> LeConte: <bold>A</bold>, phallus and everted endophallus, right lateral aspect; <bold>B</bold>, female reproductive tract and ovipositor, ventral aspect. Legend: <bold>aa</bold>, apical area; <bold>bc</bold>, bursa copulatrix; <bold>bl</bold>, basal lobe; <bold>co</bold>, common oviduct; <bold>ep</bold>, endophallic plate; <bold>gc1</bold>, gonocoxite 1; <bold>gc2</bold>, gonocoxite 2; <bold>lt</bold>, lateral tergite; <bold>s</bold>, shaft; <bold>sd</bold>, spermathecal diverticulum; <bold>sg</bold>, spermathecal gland; <bold>sgd</bold>, spermathecal gland duct; <bold>sp</bold>, spermatheca.</p></caption><graphic xmlns:xlink="http://www.w3.org/1999/xlink" xlink:href="ZooKeys-259-001-g026.jpg" position="float" orientation="portrait" xlink:type="simple"/></fig><fig id="F27" position="float" orientation="portrait"><label>Figure 27. </label><caption><p>Male genitalia of <italic><tp:taxon-name>Cymindis punctigera punctigera</tp:taxon-name></italic> LeConte: <bold>A</bold>, phallus and everted endophallus, dorsal aspect, showing right-hand placement of endophallus when everted; <bold>B</bold>-<bold>C</bold>, left lateral aspect of phallus, endophallus inverted, showing intrapopulation variation (Jeff Davis Co., Texas, U.S.A.) in form of phallic apex; texture and distinctive striations extended from mid-apical area toward shaft. Legend: <bold>aa</bold>, apical area; <bold>bl</bold>, basal lobe; <bold>ep</bold>, endophallic plate; <bold>s</bold>, shaft.</p></caption><graphic xmlns:xlink="http://www.w3.org/1999/xlink" xlink:href="ZooKeys-259-001-g027.jpg" position="float" orientation="portrait" xlink:type="simple"/></fig><fig id="F28" position="float" orientation="portrait"><label>Figure 28. </label><caption><p>Right hindwings of <italic><tp:taxon-name>Cymindis punctigera punctigera</tp:taxon-name></italic> LeConte, dorsal aspect: A-B, extremes of intraspecific variation from functional (<bold>A</bold>) to markedly atrophied (<bold>B</bold>); <bold>C</bold>-<bold>D</bold>, showing intrapopulation variation (Cloudcroft, New Mexico, U.S.A.) from functional (<bold>C</bold>) to somewhat atrophied (<bold>D</bold>). Legend: (from <xref ref-type="bibr" rid="B50">Kukalova-Peck and Lawrence 2004</xref>) <bold>AA3</bold>, anterior anal 3; <bold>AA4</bold>, anterior anal 4; <bold>AP3+4</bold>, posterior anal 3+4; <bold>MP3</bold>, posterior median 3; <bold>MP4+CuA1+2</bold>, posterior median 4 + anterior cubitus 1+2; <bold>O</bold>, Oblongum cell; <bold>RA1+2</bold>, anterior radius 1+2; <bold>RA3+4</bold>, anterior radius 3+4; <bold>RP2</bold>, posterior radius 2; <bold>RP3+4</bold>, posterior radius 3+4; <bold>W</bold>, wedge cell.</p></caption><graphic xmlns:xlink="http://www.w3.org/1999/xlink" xlink:href="ZooKeys-259-001-g028.jpg" position="float" orientation="portrait" xlink:type="simple"/></fig><fig id="F29" position="float" orientation="portrait"><label>Figure 29. </label><caption><p>Map of southwestern U.S.A. and northern Mexico, showing position of localities of the subspecies of <italic><tp:taxon-name>Cymindis punctigera</tp:taxon-name></italic> LeConte, and distribution of macropterous and brachypterous individuals of <italic><tp:taxon-name>Cymindis punctigera punctigera</tp:taxon-name></italic>.</p></caption><graphic xmlns:xlink="http://www.w3.org/1999/xlink" xlink:href="ZooKeys-259-001-g029.jpg" position="float" orientation="portrait" xlink:type="simple"/></fig><fig id="F3" position="float" orientation="portrait"><label>Figure 3. </label><caption><p>Structure of a generalized lebiine ground beetle (<tp:taxon-name>Carabidae</tp:taxon-name>) A, dorsal view. B, ventral view. Adapted from Lindroth,1969: XII.</p></caption><graphic xmlns:xlink="http://www.w3.org/1999/xlink" xlink:href="ZooKeys-259-001-g003.jpg" position="float" orientation="portrait" xlink:type="simple"/></fig></tp:treatment-sec><ref-list><ref id="B50"><mixed-citation xmlns:xlink="http://www.w3.org/1999/xlink" xlink:type="simple"><person-group><name name-style="western"><surname>Kukalova-Peck</surname><given-names>J</given-names></name><name name-style="western"><surname>Lawrence</surname><given-names>JF</given-names></name></person-group> (<year>2004</year>)<article-title> Relationships among coleopteran suborders and major neopteran lineages: Evidence from hind wing characters.</article-title><source>European Journal of Entomology </source><volume>101</volume> (<issue>1</issue>): <fpage>95</fpage>-<lpage>144</lpage>.</mixed-citation></ref><ref id="B62"><mixed-citation xmlns:xlink="http://www.w3.org/1999/xlink" xlink:type="simple"><person-group><name name-style="western"><surname>Lindroth</surname><given-names>CH</given-names></name></person-group> (<year>1969</year>)<article-title> The ground beetles (Carabidae excl. Cicindelinae) of Canada and Alaska. Part 6.</article-title><source>Opuscula Entomologica, Supplementum </source><volume>35</volume>: <fpage>945</fpage>-<lpage>1192</lpage>.</mixed-citation></ref></ref-list></tp:taxon-treatment>
