# Supplementary material for: A taxonomic revision of the Cymindis (Pinacodera) limbata species group (Coleoptera, Carabidae, Lebiini), including description of a new species from Florida, U.S.A
Source: Zookeys. 2013 Jan 18;(259):1–73. doi: 10.3897/zookeys.259.2970 (PMC3591765; doi:10.3897/zookeys.259.2970)
Supplement: XML Treatment for Cymindis punctigera punctigera [file zookeys.259.2970-treatment12.xml]

<!DOCTYPE tp:taxon-treatment
  PUBLIC "-//TaxonX//DTD Taxonomic Treatment Publishing DTD v0 20100105//EN" "tax-treatment-NSO.dtd">
<tp:taxon-treatment xmlns:tp="http://www.plazi.org/taxpub"><tp:treatment-meta><mixed-citation publication-type="journal"><person-group><name><surname>Hunting</surname><given-names>Wesley M.</given-names></name></person-group><article-title>A taxonomic revision of the <italic>Cymindis (Pinacodera) limbata</italic> species group (Coleoptera, Carabidae, Lebiini), including description of a new species from Florida, U.S.A.
                </article-title><source>Zookeys</source><day>18</day><month>1</month><year>2013</year><volume>2013</volume><issue>259</issue><fpage>1</fpage><lpage>73</lpage><pub-id pub-id-type="doi">10.3897/zookeys.259.2970</pub-id></mixed-citation></tp:treatment-meta><tp:nomenclature><tp:taxon-name>
                        <tp:taxon-name-part taxon-name-part-type="genus">Cymindis</tp:taxon-name-part>
                        <tp:taxon-name-part taxon-name-part-type="species">punctigera</tp:taxon-name-part>
                        <tp:taxon-name-part taxon-name-part-type="subspecies">punctigera</tp:taxon-name-part>
                    <object-id xmlns:xlink="http://www.w3.org/1999/xlink" xlink:type="simple">http://species-id.net/wiki/Cymindis_punctigera_punctigera</object-id>
								</tp:taxon-name><tp:taxon-authority>LeConte</tp:taxon-authority><tp:taxon-status xmlns:xlink="http://www.w3.org/1999/xlink" xlink:type="simple">subsp. n.</tp:taxon-status><xref ref-type="fig" rid="F22">Figs 22</xref><xref ref-type="fig" rid="F25">, 25A</xref><xref ref-type="fig" rid="F26">, 26</xref><xref ref-type="fig" rid="F27"/><xref ref-type="fig" rid="F28"/><xref ref-type="fig" rid="F29">–29</xref><tp:nomenclature-citation-list><tp:nomenclature-citation><tp:taxon-name>Cymindis punctigera</tp:taxon-name><comment><xref ref-type="bibr" rid="B53">LeConte 1851</xref>: 178, Type material: two males, one female, LeConte Collection [MCZC]. LECTOTYPE (here selected), first male, labeled: disc [green-gold]; Type [white paper] “66”[red paper]; “P. punctigera LeC Col” [handwritten]. PARALECTOTYPE; second specimen female, labeled same as lectotype, and “punctigera 2”; third specimen male, labeled same as lectotype, and “punctigera 3”. (Two more specimens, each labeled “Ariz” and “punctigera 4” and “punctigera 5”, respectively, were probably assigned to this species at a later date and are not recognized as types).</comment></tp:nomenclature-citation><tp:nomenclature-citation><tp:taxon-name>Pinacodera punctigera</tp:taxon-name><comment> (<xref ref-type="bibr" rid="B53">LeConte 1851</xref>); <xref ref-type="bibr" rid="B22">Chaudoir 1875</xref>: 4. – <xref ref-type="bibr" rid="B41">Horn 1882</xref>: 148. – <xref ref-type="bibr" rid="B9">Bates 1884</xref>: 296. – <xref ref-type="bibr" rid="B35">Fall and Cockerell 1907</xref>: 160. – <xref ref-type="bibr" rid="B18">Casey 1920</xref>: 284.</comment></tp:nomenclature-citation><tp:nomenclature-citation><tp:taxon-name>Apenes punctigera</tp:taxon-name><comment><xref ref-type="bibr" rid="B11">Blackwelder 1944</xref>: 62.</comment></tp:nomenclature-citation><tp:nomenclature-citation><tp:taxon-name>Cymindis blanda</tp:taxon-name><comment><xref ref-type="bibr" rid="B17">Casey 1913</xref>: 184. Type material three females, Casey collection [USNM]. LECTOTYPE (here selected), labeled: “Douglas Ariz. Aug. F. H. Snow; San Bernardino Ranch 3750 ft”; “TYPE USNM 47608” [red paper]; “blanda Csy” [handwritten]. PARALECTOTYPES each labeled similarly to the lectotype, and labeled “paralectotype 2” and “paralectotype 3” respectively. TYPE LOCALITY. – San Bernardino Ranch, 24 kilometers east of Douglas<bold>,</bold> Cochise County, Arizona, U.S.A. sp. n.</comment></tp:nomenclature-citation><tp:nomenclature-citation><tp:taxon-name>Pinacodera blanda</tp:taxon-name><comment> (Casey); 1920: 281.</comment></tp:nomenclature-citation><tp:nomenclature-citation><tp:taxon-name>Pinacodera subcarinata</tp:taxon-name><comment><xref ref-type="bibr" rid="B18">Casey 1920</xref>: 281. HOLOTYPE female labeled: “Ariz; Casey 1925”; “TYPE USNM 47609”; “subcarinata Csy” [handwritten] [USNM]. syn. n.</comment></tp:nomenclature-citation></tp:nomenclature-citation-list></tp:nomenclature><tp:treatment-sec sec-type="Type area"><title>Type area.</title><p><bold>“</bold>Near the junction of the Colorado and Gila Rivers,” Yuma County, Arizona, U.S.A.</p></tp:treatment-sec><tp:treatment-sec sec-type="Notes about types, homonymy, and synonymy"><title>Notes about types, homonymy, and synonymy.</title><p>The reason for assigning <italic><tp:taxon-name>Cymindis punctigera</tp:taxon-name></italic> to <italic><tp:taxon-name>Apenes</tp:taxon-name></italic> (<xref ref-type="bibr" rid="B11">Blackwelder 1944</xref>: 62) is not apparent. The type specimens of the named forms, taken in isolation, are distinctive and differ from one another as previous authors indicate. Examination of material geographically adjacent to these forms reveals that this species is quite variable throughout its range, and characters from Casey’s descriptions are not diagnostic.</p></tp:treatment-sec><tp:treatment-sec sec-type="Diagnosis"><title>Diagnosis.</title><p>Specimens of this subspecies (<xref ref-type="fig" rid="F22">Fig. 22A-B</xref>) exhibit little to no rugosity on dorsal surface of head from between eyes toward clypeus.</p><fig id="F22" position="float" orientation="portrait"><label>Figure 22. </label><caption><p>Dorsal habitus and color pattern of <italic><tp:taxon-name>Cymindis punctigera punctigera</tp:taxon-name></italic> LeConte: <bold>A</bold>, showing typical dorsal coloration (OBL 10.17 mm); <bold>B</bold>, showing coloration of some specimens from the Big Bend area of southwestern Texas, U.S.A. (OBL 11.83 mm).</p></caption><graphic xmlns:xlink="http://www.w3.org/1999/xlink" xlink:href="ZooKeys-259-001-g022.jpg" position="float" orientation="portrait" xlink:type="simple"/></fig></tp:treatment-sec><tp:treatment-sec sec-type="Description"><title>Description.</title><p>With character states of subgenus <italic><tp:taxon-name>Pinacodera</tp:taxon-name></italic> and species <italic><tp:taxon-name>Cymindis punctigera</tp:taxon-name></italic> restricted as follows: OBL 7.75 - 11.33 mm. Length (n= 10 males, 10 females): head 0.72 – 1.04, pronotum 1.40 – 2.34, elytra 4.41 – 6.91, metepisternum 0.94 – 1.54 mm; width: head 1.60 – 2.28 , pronotum 1.80 – 2.92, elytra 3.16 – 4.58, metepisternum 0.52 – 0.88 mm.</p><p><italic>Body proportions</italic>. HW/HL 2.0 – 2.32; PWM/PL 1.18 – 1.31; EL/EW 1.28- 1.51; ML/MW 1.44 – 1.96.</p><p><!--PageBreak--><italic>Color</italic> (<xref ref-type="fig" rid="F22">Fig. 22A-B</xref>). Dorsum of head testaceous to rufo-piceous, dorsum of pronotum and elytra testaceous to rufo-piceous, rarely with lighter colored elytral margins; antennae testaceous to rufo-piceous; palpi testaceous to rufo-piceous; epipleura testaceous to rufo-piceous. Ventral thoracic sclerites and abdominal sterna testaceous to rufo-piceous.</p><p><italic>Metepisternum</italic>. Individuals are at least 1.44× as long as wide.</p><p><italic>Hind wings</italic>. Macropterous or brachypterous.</p><p><italic>Male Genitalia</italic>. Phallus (<xref ref-type="fig" rid="F26">Fig. 26A</xref>) length 1.70 – 2.04 mm.</p></tp:treatment-sec><tp:treatment-sec sec-type="Variation"><title>Variation.</title><p>Within this subspecies, dorsal pilosity, body coloration and wing state are, to some extent, variable geographically. The least understood is seta length on the dorsal surface of individuals. In some areas (mainly montane) populations of <italic><tp:taxon-name>Cymindis punctigera punctigera</tp:taxon-name></italic> have uniformly long setae covering their dorsal surface while others from surrounding localities have setae so short that they are hardly visible at 50× magnification.</p><p><!--PageBreak-->Color of the dorsal surface (<xref ref-type="fig" rid="F22">Fig. 22A-B</xref>) varies from dark rufous over most of the species range (<xref ref-type="fig" rid="F22">Fig. 22A</xref>) to predominantly testaceous to rufo- testaceous (<xref ref-type="fig" rid="F22">Fig. 22B</xref>) in the Big Bend area of southwestern Texas.</p><p>Wing state and wing length vary in this subspecies. Examination of a few hundred individuals, from all known localities showed that <italic><tp:taxon-name>Cymindis punctigera punctigera</tp:taxon-name></italic> exhibits a general trend toward brachyptery in the periphery of its range and macroptery in the central portion (<xref ref-type="fig" rid="F29">Fig. 29</xref>). Population samples from two localities (Washington Co., Utah and Riverside Co., California) included both macropterous and brachypterous individuals. As well, average length of wing rudiments of brachypterous specimens differed between localities with the shortest being from Nuevo Leon, the same place where members of <italic><tp:taxon-name>Cymindis chevrolati</tp:taxon-name></italic> exhibit the shortest average wing rudiments.</p></tp:treatment-sec><tp:treatment-sec sec-type="Collection notes and habitat"><title>Collection notes and habitat.</title><p>The known elevational ranges of <italic><tp:taxon-name>Cymindis punctigera punctigera</tp:taxon-name></italic> extends from 670 to 2500 m. Most specimens were found at elevations higher than 1000 m. Specimens were collected under stones and bark of trees in forests of oak, pine, mesquite (<italic><tp:taxon-name>Prosopis glandulosa</tp:taxon-name></italic> Torrey), in stands of acacia and desert willow (<italic><tp:taxon-name>Chilopsis linearis</tp:taxon-name></italic> Cav.). As well they occupy riparian temperate forests, meadow, desert and pond margin habitats. This subspecies has been collected from nests of packrats of the genus <italic><tp:taxon-name>Neotoma</tp:taxon-name></italic>.</p></tp:treatment-sec><tp:treatment-sec sec-type="Geographical distribution"><title>Geographical distribution.</title><p>The range of this subspecies (<xref ref-type="fig" rid="F29">Fig. 29</xref>) extends in the southwestern United States from Lake Tahoe, California south through southern Utah and Nevada to western Texas south to the interior of Mexico, both sides of the Sierra Madre Occidental, east as far east as Nuevo Leon, south to Michoacan and as far west as Nayarit.</p></tp:treatment-sec><tp:treatment-sec sec-type="Morphological affinities"><title>Morphological affinities.</title><p>This subspecies is by definition the closest relative of <italic><tp:taxon-name>Cymindis punctigera sulcipennis</tp:taxon-name></italic>.</p></tp:treatment-sec><tp:treatment-sec sec-type="Chorological affinities"><title>Chorological affinities.</title><p><italic><tp:taxon-name>Cymindis punctigera punctigera</tp:taxon-name></italic> is allopatric with <italic><tp:taxon-name>Cymindis punctigera sulcipennis</tp:taxon-name></italic> and all other species of the <italic>limbata</italic> group except <italic><tp:taxon-name>Cymindis chevrolati</tp:taxon-name></italic> and <italic><tp:taxon-name>Cymindis platicollis platicollis</tp:taxon-name></italic>, which are sympatric with it toward the eastern limits of its range.</p></tp:treatment-sec><tp:treatment-sec sec-type="Material examined"><title>Material examined.</title><p>I examined 385 specimens: 72 males and 98 females were dissected. For details see University of Alberta Strickland Virtual Entomology Museum Database (<xref ref-type="bibr" rid="B77">University of Alberta 2009</xref>).</p></tp:treatment-sec><tp:treatment-sec><!--Section generated to contain objects referenced in tp:taxon-treatment.--><fig id="F25" position="float" orientation="portrait"><label>Figure 25. </label><caption><p>Head capsule, dorsal aspect, showing frontal macrosculpture: <bold>A</bold>, <italic><tp:taxon-name>Cymindis punctigera punctigera</tp:taxon-name></italic> LeConte; <bold>B</bold>, <italic><tp:taxon-name>Cymindis punctigera sulcipennis</tp:taxon-name></italic> (Horn), note transverse lines between eyes.</p></caption><graphic xmlns:xlink="http://www.w3.org/1999/xlink" xlink:href="ZooKeys-259-001-g025.jpg" position="float" orientation="portrait" xlink:type="simple"/></fig><fig id="F26" position="float" orientation="portrait"><label>Figure 26. </label><caption><p>Structural features of <italic><tp:taxon-name>Cymindis punctigera punctigera</tp:taxon-name></italic> LeConte: <bold>A</bold>, phallus and everted endophallus, right lateral aspect; <bold>B</bold>, female reproductive tract and ovipositor, ventral aspect. Legend: <bold>aa</bold>, apical area; <bold>bc</bold>, bursa copulatrix; <bold>bl</bold>, basal lobe; <bold>co</bold>, common oviduct; <bold>ep</bold>, endophallic plate; <bold>gc1</bold>, gonocoxite 1; <bold>gc2</bold>, gonocoxite 2; <bold>lt</bold>, lateral tergite; <bold>s</bold>, shaft; <bold>sd</bold>, spermathecal diverticulum; <bold>sg</bold>, spermathecal gland; <bold>sgd</bold>, spermathecal gland duct; <bold>sp</bold>, spermatheca.</p></caption><graphic xmlns:xlink="http://www.w3.org/1999/xlink" xlink:href="ZooKeys-259-001-g026.jpg" position="float" orientation="portrait" xlink:type="simple"/></fig><fig id="F27" position="float" orientation="portrait"><label>Figure 27. </label><caption><p>Male genitalia of <italic><tp:taxon-name>Cymindis punctigera punctigera</tp:taxon-name></italic> LeConte: <bold>A</bold>, phallus and everted endophallus, dorsal aspect, showing right-hand placement of endophallus when everted; <bold>B</bold>-<bold>C</bold>, left lateral aspect of phallus, endophallus inverted, showing intrapopulation variation (Jeff Davis Co., Texas, U.S.A.) in form of phallic apex; texture and distinctive striations extended from mid-apical area toward shaft. Legend: <bold>aa</bold>, apical area; <bold>bl</bold>, basal lobe; <bold>ep</bold>, endophallic plate; <bold>s</bold>, shaft.</p></caption><graphic xmlns:xlink="http://www.w3.org/1999/xlink" xlink:href="ZooKeys-259-001-g027.jpg" position="float" orientation="portrait" xlink:type="simple"/></fig><fig id="F28" position="float" orientation="portrait"><label>Figure 28. </label><caption><p>Right hindwings of <italic><tp:taxon-name>Cymindis punctigera punctigera</tp:taxon-name></italic> LeConte, dorsal aspect: A-B, extremes of intraspecific variation from functional (<bold>A</bold>) to markedly atrophied (<bold>B</bold>); <bold>C</bold>-<bold>D</bold>, showing intrapopulation variation (Cloudcroft, New Mexico, U.S.A.) from functional (<bold>C</bold>) to somewhat atrophied (<bold>D</bold>). Legend: (from <xref ref-type="bibr" rid="B50">Kukalova-Peck and Lawrence 2004</xref>) <bold>AA3</bold>, anterior anal 3; <bold>AA4</bold>, anterior anal 4; <bold>AP3+4</bold>, posterior anal 3+4; <bold>MP3</bold>, posterior median 3; <bold>MP4+CuA1+2</bold>, posterior median 4 + anterior cubitus 1+2; <bold>O</bold>, Oblongum cell; <bold>RA1+2</bold>, anterior radius 1+2; <bold>RA3+4</bold>, anterior radius 3+4; <bold>RP2</bold>, posterior radius 2; <bold>RP3+4</bold>, posterior radius 3+4; <bold>W</bold>, wedge cell.</p></caption><graphic xmlns:xlink="http://www.w3.org/1999/xlink" xlink:href="ZooKeys-259-001-g028.jpg" position="float" orientation="portrait" xlink:type="simple"/></fig><fig id="F29" position="float" orientation="portrait"><label>Figure 29. </label><caption><p>Map of southwestern U.S.A. and northern Mexico, showing position of localities of the subspecies of <italic><tp:taxon-name>Cymindis punctigera</tp:taxon-name></italic> LeConte, and distribution of macropterous and brachypterous individuals of <italic><tp:taxon-name>Cymindis punctigera punctigera</tp:taxon-name></italic>.</p></caption><graphic xmlns:xlink="http://www.w3.org/1999/xlink" xlink:href="ZooKeys-259-001-g029.jpg" position="float" orientation="portrait" xlink:type="simple"/></fig></tp:treatment-sec><ref-list><ref id="B50"><mixed-citation xmlns:xlink="http://www.w3.org/1999/xlink" xlink:type="simple"><person-group><name name-style="western"><surname>Kukalova-Peck</surname><given-names>J</given-names></name><name name-style="western"><surname>Lawrence</surname><given-names>JF</given-names></name></person-group> (<year>2004</year>)<article-title> Relationships among coleopteran suborders and major neopteran lineages: Evidence from hind wing characters.</article-title><source>European Journal of Entomology </source><volume>101</volume> (<issue>1</issue>): <fpage>95</fpage>-<lpage>144</lpage>.</mixed-citation></ref><ref id="B53"><mixed-citation xmlns:xlink="http://www.w3.org/1999/xlink" xlink:type="simple"><person-group><name name-style="western"><surname>LeConte</surname><given-names>JL</given-names></name></person-group> (<year>1851</year>)<article-title> Descriptions of new species of Coleoptera, from California.</article-title><source>Annals of the Lyceum of Natural History of New York </source><volume>5</volume>: <fpage>125</fpage>-<lpage>184</lpage>. doi: <ext-link ext-link-type="uri" xlink:href="http://dx.doi.org/10.1111/j.1749-6632.1852.tb00123.x" xlink:type="simple">10.1111/j.1749-6632.1852.tb00123.x</ext-link></mixed-citation></ref><ref id="B22"><mixed-citation xmlns:xlink="http://www.w3.org/1999/xlink" xlink:type="simple"><person-group><name name-style="western"><surname>Chaudoir</surname><given-names>M de</given-names></name></person-group> (<year>1875</year>)<source> Genres aberrants du groupe des cymindides. Bulletin de la Société Impériale des Naturalistes de Moscou vol. 49, pt. 2, pp. 1–61</source></mixed-citation></ref><ref id="B41"><mixed-citation xmlns:xlink="http://www.w3.org/1999/xlink" xlink:type="simple"><person-group><name name-style="western"><surname>Horn</surname><given-names>GH</given-names></name></person-group> (<year>1882</year>)<source> Synopsis of the species of the tribe Lebiini. Tranactions of the American Entomological Society 10: 126–164, illus.</source></mixed-citation></ref><ref id="B9"><mixed-citation xmlns:xlink="http://www.w3.org/1999/xlink" xlink:type="simple"><!--PageBreak--><person-group><name name-style="western"><surname>Bates</surname><given-names>HW</given-names></name></person-group> (<year>1884</year>)<source> Biologia Centrali-Americana, Insecta, Coleoptera, Cicindelidae supplementa, <italic>Carabidae supplementa</italic> vol. 1, pt. 1, 257–299, pl. xiii.</source></mixed-citation></ref><ref id="B35"><mixed-citation xmlns:xlink="http://www.w3.org/1999/xlink" xlink:type="simple"><person-group><name name-style="western"><surname>Fall</surname><given-names>HC</given-names></name><name name-style="western"><surname>Cockerell</surname><given-names>TDA</given-names></name></person-group> (<year>1907</year>)<article-title> The Coleoptera of New Mexico.</article-title><source>Transactions of the American Entomological Society </source><volume>33</volume>: <fpage>145</fpage>-<lpage>272</lpage>.</mixed-citation></ref><ref id="B18"><mixed-citation xmlns:xlink="http://www.w3.org/1999/xlink" xlink:type="simple"><person-group><name name-style="western"><surname>Casey</surname><given-names>TL</given-names></name></person-group> (<year>1920</year>)<source> Random studies among the American Caraboidea. In: Casey TL, Memoirs on the Coleoptera, Vol IX. New Era Publishing Company, Lancaster, Pennsylvania, 133–299.</source></mixed-citation></ref><ref id="B11"><mixed-citation xmlns:xlink="http://www.w3.org/1999/xlink" xlink:type="simple"><person-group><name name-style="western"><surname>Blackwelder</surname><given-names>RE</given-names></name></person-group> (<year>1944</year>)<source> Checklist of the coleopterous insects of Mexico, Central America, the West Indies, and South America. Part 1. Bulletin of the United States National Museum No. 185, 1–188.</source></mixed-citation></ref><ref id="B17"><mixed-citation xmlns:xlink="http://www.w3.org/1999/xlink" xlink:type="simple"><person-group><name name-style="western"><surname>Casey</surname><given-names>TL</given-names></name></person-group> (<year>1913</year>)<source> Studies in the Cicindelidae and Carabidae of America. Memoirs on the Coleoptera. Vol. 4, 1–192.</source></mixed-citation></ref><ref id="B77"><mixed-citation xmlns:xlink="http://www.w3.org/1999/xlink" xlink:type="simple"><person-group><name name-style="western"><surname>University of Alberta</surname></name></person-group> (<year>2009</year>)<source> E. H. Strickland Virtual Entomology museum Database. Retrieved August 25, 2009, Web site: <ext-link ext-link-type="uri" xlink:href="http://www.entomology.museums.ualberta.ca/" xlink:type="simple">http://www.entomology.museums.ualberta.ca/</ext-link></source></mixed-citation></ref></ref-list></tp:taxon-treatment>
