# Supplementary material for: A taxonomic revision of the Cymindis (Pinacodera) limbata species group (Coleoptera, Carabidae, Lebiini), including description of a new species from Florida, U.S.A
Source: Zookeys. 2013 Jan 18;(259):1–73. doi: 10.3897/zookeys.259.2970 (PMC3591765; doi:10.3897/zookeys.259.2970)
Supplement: XML Treatment for Cymindis punctigera sulcipennis [file zookeys.259.2970-treatment13.xml]

<!DOCTYPE tp:taxon-treatment
  PUBLIC "-//TaxonX//DTD Taxonomic Treatment Publishing DTD v0 20100105//EN" "tax-treatment-NSO.dtd">
<tp:taxon-treatment xmlns:tp="http://www.plazi.org/taxpub"><tp:treatment-meta><mixed-citation publication-type="journal"><person-group><name><surname>Hunting</surname><given-names>Wesley M.</given-names></name></person-group><article-title>A taxonomic revision of the <italic>Cymindis (Pinacodera) limbata</italic> species group (Coleoptera, Carabidae, Lebiini), including description of a new species from Florida, U.S.A.
                </article-title><source>Zookeys</source><day>18</day><month>1</month><year>2013</year><volume>2013</volume><issue>259</issue><fpage>1</fpage><lpage>73</lpage><pub-id pub-id-type="doi">10.3897/zookeys.259.2970</pub-id></mixed-citation></tp:treatment-meta><tp:nomenclature><tp:taxon-name>
                        <tp:taxon-name-part taxon-name-part-type="genus">Cymindis</tp:taxon-name-part>
                        <tp:taxon-name-part taxon-name-part-type="species">punctigera</tp:taxon-name-part>
                        <tp:taxon-name-part taxon-name-part-type="subspecies">sulcipennis</tp:taxon-name-part>
                    <object-id xmlns:xlink="http://www.w3.org/1999/xlink" xlink:type="simple">http://species-id.net/wiki/Cymindis_punctigera_sulcipennis</object-id>
								</tp:taxon-name><tp:taxon-authority>(Horn)</tp:taxon-authority><tp:taxon-status xmlns:xlink="http://www.w3.org/1999/xlink" xlink:type="simple">stat. n.</tp:taxon-status><xref ref-type="fig" rid="F23">Figs 23</xref><xref ref-type="fig" rid="F24">–24</xref><xref ref-type="fig" rid="F25">, 25B</xref><xref ref-type="fig" rid="F29">, 29</xref><tp:nomenclature-citation-list><tp:nomenclature-citation><tp:taxon-name>Pinacodera sulcipennis</tp:taxon-name><comment><xref ref-type="bibr" rid="B40">Horn 1881</xref>: 40. HOLOTYPE male, labeled: “Cal”; [small yellow paper rectangle]; “HOLOTYPE 2932” [red paper]; “<italic><tp:taxon-name>Pinacodera sulcipennis</tp:taxon-name></italic>” Horn [handwritten]. [MCZC]. – <xref ref-type="bibr" rid="B41">Horn 1882</xref>: 147–148. – 1894: 310. TYPE AREA – Baja California, Mexico syn. n.</comment></tp:nomenclature-citation><!--PageBreak--><tp:nomenclature-citation><tp:taxon-name>Pinacodera semisulcata</tp:taxon-name><comment><xref ref-type="bibr" rid="B40">Horn 1881</xref>: 40. HOLOTYPE, male labeled: “Cal”; [small yellow paper rectangle]; “<italic><tp:taxon-name>Pinacodera semisulcata</tp:taxon-name></italic>” Horn [handwritten]. [MCZC]. TYPE AREA - Baja California Sur – <xref ref-type="bibr" rid="B41">Horn 1882</xref>: 147–149. – 1894: 310. syn. n.</comment></tp:nomenclature-citation></tp:nomenclature-citation-list></tp:nomenclature><tp:treatment-sec sec-type="Type locality"><title>Type locality.</title><p>La Paz, Baja California Sur, Mexico, here designated.</p></tp:treatment-sec><tp:treatment-sec sec-type="Notes about synonymy"><title>Notes about synonymy.</title><p>Horn (1881:40) distinguished <italic><tp:taxon-name>Pinacodera sulcipennis</tp:taxon-name></italic> from <italic><tp:taxon-name>Pinacodera semisulcata</tp:taxon-name></italic> through the former having raised elytral intervals. Careful examination of more than 80 specimens revealed that some members of this subspecies (32%) have raised elytral intervals, especially in the basal third. This is the rationale for combining <italic><tp:taxon-name>Pinacodera semisulcata</tp:taxon-name></italic> with <italic><tp:taxon-name>Pinacodera sulcipennis</tp:taxon-name></italic>.</p></tp:treatment-sec><tp:treatment-sec sec-type="Diagnosis"><title>Diagnosis.</title><p>Most specimens of this subspecies (94.2%) have two to several rugulose transverse lines on dorsal surface of head between eyes with rugosity in some extended to clypeus (<xref ref-type="fig" rid="F25">Fig. 25B</xref>).</p></tp:treatment-sec><tp:treatment-sec sec-type="Description"><title>Description.</title><p>With character states of subgenus <italic><tp:taxon-name>Pinacodera</tp:taxon-name></italic> and species <italic><tp:taxon-name>Cymindis punctigera</tp:taxon-name></italic> restricted as follows: OBL 8.26 – 10.67 mm. Length (n= 20 males, 20 females): <!--PageBreak-->head 0.80 – 1.02, pronotum 1.72 – 2.20 , elytra 4.50 – 6.12, metepisternum 0.94 – 1.48 mm; width: head 1.72 – 2.20 , pronotum 2.00 – 2.64, elytra 3.12– 4.33, metepisternum 0.45 – 0.86 mm.</p><p><italic><tp:taxon-name>Body proportions</tp:taxon-name></italic>. HW/HL 1.91 – 2.30; PWM/PL 1.08 – 1.25; EL/EW 1.26 – 1.49; ML/MW 1.40 – 1.88.</p><p><italic>Color</italic> (<xref ref-type="fig" rid="F23">Fig. 23</xref>). Dorsum of head rufous to rufo-piceous; dorsum of pronotum and elytra rufous to rufo-piceous; antennae rufo- testaceous to rufo- piceous; palpi rufo-testaceous to rufo-piceous; elytral epipleura rufo-testaceous to rufo-piceous; abdominal sterna and other thoracic sclerites rufo-testaceous to rufo-piceous.</p><p><italic>Elytra</italic> (<xref ref-type="fig" rid="F23">Fig. 23</xref>). Humeri narrowed.</p><fig id="F23" position="float" orientation="portrait"><label>Figure 23. </label><caption><p>Dorsal habitus and color pattern of <italic><tp:taxon-name>Cymindis punctigera sulcipennis</tp:taxon-name></italic> (Horn) (OBL 10.83 mm).</p></caption><graphic xmlns:xlink="http://www.w3.org/1999/xlink" xlink:href="ZooKeys-259-001-g023.jpg" position="float" orientation="portrait" xlink:type="simple"/></fig><p><italic>Hind wings</italic>. Brachypterous.</p><p><italic>Male Genitalia</italic> Phallus (<italic>cf</italic>. <xref ref-type="fig" rid="F24">Fig. 24A-C</xref>) length 1.82–2.00 mm.</p><fig id="F24" position="float" orientation="portrait"><label>Figure 24. </label><caption><p>Pronotum, dorsal aspect, of <italic><tp:taxon-name>Cymindis punctigera sulcipennis</tp:taxon-name></italic> (Horn).</p></caption><graphic xmlns:xlink="http://www.w3.org/1999/xlink" xlink:href="ZooKeys-259-001-g024.jpg" position="float" orientation="portrait" xlink:type="simple"/></fig><fig id="F25" position="float" orientation="portrait"><label>Figure 25. </label><caption><p>Head capsule, dorsal aspect, showing frontal macrosculpture: <bold>A</bold>, <italic><tp:taxon-name>Cymindis punctigera punctigera</tp:taxon-name></italic> LeConte; <bold>B</bold>, <italic><tp:taxon-name>Cymindis punctigera sulcipennis</tp:taxon-name></italic> (Horn), note transverse lines between eyes.</p></caption><graphic xmlns:xlink="http://www.w3.org/1999/xlink" xlink:href="ZooKeys-259-001-g025.jpg" position="float" orientation="portrait" xlink:type="simple"/></fig><fig id="F26" position="float" orientation="portrait"><label>Figure 26. </label><caption><p>Structural features of <italic><tp:taxon-name>Cymindis punctigera punctigera</tp:taxon-name></italic> LeConte: <bold>A</bold>, phallus and everted endophallus, right lateral aspect; <bold>B</bold>, female reproductive tract and ovipositor, ventral aspect. Legend: <bold>aa</bold>, apical area; <bold>bc</bold>, bursa copulatrix; <bold>bl</bold>, basal lobe; <bold>co</bold>, common oviduct; <bold>ep</bold>, endophallic plate; <bold>gc1</bold>, gonocoxite 1; <bold>gc2</bold>, gonocoxite 2; <bold>lt</bold>, lateral tergite; <bold>s</bold>, shaft; <bold>sd</bold>, spermathecal diverticulum; <bold>sg</bold>, spermathecal gland; <bold>sgd</bold>, spermathecal gland duct; <bold>sp</bold>, spermatheca.</p></caption><graphic xmlns:xlink="http://www.w3.org/1999/xlink" xlink:href="ZooKeys-259-001-g026.jpg" position="float" orientation="portrait" xlink:type="simple"/></fig><fig id="F27" position="float" orientation="portrait"><label>Figure 27. </label><caption><p>Male genitalia of <italic><tp:taxon-name>Cymindis punctigera punctigera</tp:taxon-name></italic> LeConte: <bold>A</bold>, phallus and everted endophallus, dorsal aspect, showing right-hand placement of endophallus when everted; <bold>B</bold>-<bold>C</bold>, left lateral aspect of phallus, endophallus inverted, showing intrapopulation variation (Jeff Davis Co., Texas, U.S.A.) in form of phallic apex; texture and distinctive striations extended from mid-apical area toward shaft. Legend: <bold>aa</bold>, apical area; <bold>bl</bold>, basal lobe; <bold>ep</bold>, endophallic plate; <bold>s</bold>, shaft.</p></caption><graphic xmlns:xlink="http://www.w3.org/1999/xlink" xlink:href="ZooKeys-259-001-g027.jpg" position="float" orientation="portrait" xlink:type="simple"/></fig><fig id="F28" position="float" orientation="portrait"><label>Figure 28. </label><caption><p>Right hindwings of <italic><tp:taxon-name>Cymindis punctigera punctigera</tp:taxon-name></italic> LeConte, dorsal aspect: A-B, extremes of intraspecific variation from functional (<bold>A</bold>) to markedly atrophied (<bold>B</bold>); <bold>C</bold>-<bold>D</bold>, showing intrapopulation variation (Cloudcroft, New Mexico, U.S.A.) from functional (<bold>C</bold>) to somewhat atrophied (<bold>D</bold>). Legend: (from <xref ref-type="bibr" rid="B50">Kukalova-Peck and Lawrence 2004</xref>) <bold>AA3</bold>, anterior anal 3; <bold>AA4</bold>, anterior anal 4; <bold>AP3+4</bold>, posterior anal 3+4; <bold>MP3</bold>, posterior median 3; <bold>MP4+CuA1+2</bold>, posterior median 4 + anterior cubitus 1+2; <bold>O</bold>, Oblongum cell; <bold>RA1+2</bold>, anterior radius 1+2; <bold>RA3+4</bold>, anterior radius 3+4; <bold>RP2</bold>, posterior radius 2; <bold>RP3+4</bold>, posterior radius 3+4; <bold>W</bold>, wedge cell.</p></caption><graphic xmlns:xlink="http://www.w3.org/1999/xlink" xlink:href="ZooKeys-259-001-g028.jpg" position="float" orientation="portrait" xlink:type="simple"/></fig></tp:treatment-sec><tp:treatment-sec sec-type="Collection notes and habitat"><title>Collection notes and habitat.</title><p>The known elevational range of <italic><tp:taxon-name>Cymindis punctigera sulcipennis</tp:taxon-name></italic> extends from 140 to 1850 m. Specimens have been collected from stands of yucca and on shrubs of the species <italic><tp:taxon-name>Euphorbia misera</tp:taxon-name></italic> Benth.</p><!--PageBreak--></tp:treatment-sec><tp:treatment-sec sec-type="Geographical distribution"><title>Geographical distribution.</title><p>This subspecies is restricted to Baja California in Mexico (<xref ref-type="fig" rid="F29">Fig. 29</xref>), ranging from the southern tip of the peninsula, to as far north as San Quentin, Baja California Norte.</p><fig id="F29" position="float" orientation="portrait"><label>Figure 29. </label><caption><p>Map of southwestern U.S.A. and northern Mexico, showing position of localities of the subspecies of <italic><tp:taxon-name>Cymindis punctigera</tp:taxon-name></italic> LeConte, and distribution of macropterous and brachypterous individuals of <italic><tp:taxon-name>Cymindis punctigera punctigera</tp:taxon-name></italic>.</p></caption><graphic xmlns:xlink="http://www.w3.org/1999/xlink" xlink:href="ZooKeys-259-001-g029.jpg" position="float" orientation="portrait" xlink:type="simple"/></fig></tp:treatment-sec><tp:treatment-sec sec-type="Morphological affinities"><title>Morphological affinities.</title><p>This subspecies is by definition the closest relative of <italic><tp:taxon-name>Cymindis punctigera punctigera</tp:taxon-name></italic>.</p><!--PageBreak--></tp:treatment-sec><tp:treatment-sec sec-type="Chorological affinities"><title>Chorological affinities.</title><p><italic><tp:taxon-name>Cymindis punctigera sulcipennis</tp:taxon-name></italic> is allopatric with <italic><tp:taxon-name>Cymindis punctigera punctigera</tp:taxon-name></italic> and with all other taxa of the limbata group.</p></tp:treatment-sec><tp:treatment-sec sec-type="Material examined"><title>Material examined.</title><p>I have examined 84 specimens; 10 males and 10 females were dissected. For details see University of Alberta Strickland Virtual Entomology Museum Database (<xref ref-type="bibr" rid="B77">University of Alberta 2009</xref>).</p><!--PageBreak--></tp:treatment-sec><ref-list><ref id="B40"><mixed-citation xmlns:xlink="http://www.w3.org/1999/xlink" xlink:type="simple"><person-group><name name-style="western"><surname>Horn</surname><given-names>GH</given-names></name></person-group> (<year>1881</year>)<source> On the genera of Carabidae with special reference to the fauna of boreal America. Transactions of the American Entomological Society 9: 91–196, illus.</source></mixed-citation></ref><ref id="B41"><mixed-citation xmlns:xlink="http://www.w3.org/1999/xlink" xlink:type="simple"><person-group><name name-style="western"><surname>Horn</surname><given-names>GH</given-names></name></person-group> (<year>1882</year>)<source> Synopsis of the species of the tribe Lebiini. Tranactions of the American Entomological Society 10: 126–164, illus.</source></mixed-citation></ref><ref id="B50"><mixed-citation xmlns:xlink="http://www.w3.org/1999/xlink" xlink:type="simple"><person-group><name name-style="western"><surname>Kukalova-Peck</surname><given-names>J</given-names></name><name name-style="western"><surname>Lawrence</surname><given-names>JF</given-names></name></person-group> (<year>2004</year>)<article-title> Relationships among coleopteran suborders and major neopteran lineages: Evidence from hind wing characters.</article-title><source>European Journal of Entomology </source><volume>101</volume> (<issue>1</issue>): <fpage>95</fpage>-<lpage>144</lpage>.</mixed-citation></ref><ref id="B77"><mixed-citation xmlns:xlink="http://www.w3.org/1999/xlink" xlink:type="simple"><person-group><name name-style="western"><surname>University of Alberta</surname></name></person-group> (<year>2009</year>)<source> E. H. Strickland Virtual Entomology museum Database. Retrieved August 25, 2009, Web site: <ext-link ext-link-type="uri" xlink:href="http://www.entomology.museums.ualberta.ca/" xlink:type="simple">http://www.entomology.museums.ualberta.ca/</ext-link></source></mixed-citation></ref></ref-list></tp:taxon-treatment>
