# Supplementary material for: A taxonomic revision of the Cymindis (Pinacodera) limbata species group (Coleoptera, Carabidae, Lebiini), including description of a new species from Florida, U.S.A
Source: Zookeys. 2013 Jan 18;(259):1–73. doi: 10.3897/zookeys.259.2970 (PMC3591765; doi:10.3897/zookeys.259.2970)
Supplement: XML Treatment for Cymindis (Pinacodera) chevrolati [file zookeys.259.2970-treatment14.xml]

<!DOCTYPE tp:taxon-treatment
  PUBLIC "-//TaxonX//DTD Taxonomic Treatment Publishing DTD v0 20100105//EN" "tax-treatment-NSO.dtd">
<tp:taxon-treatment xmlns:tp="http://www.plazi.org/taxpub"><tp:treatment-meta><mixed-citation publication-type="journal"><person-group><name><surname>Hunting</surname><given-names>Wesley M.</given-names></name></person-group><article-title>A taxonomic revision of the <italic>Cymindis (Pinacodera) limbata</italic> species group (Coleoptera, Carabidae, Lebiini), including description of a new species from Florida, U.S.A.
                </article-title><source>Zookeys</source><day>18</day><month>1</month><year>2013</year><volume>2013</volume><issue>259</issue><fpage>1</fpage><lpage>73</lpage><pub-id pub-id-type="doi">10.3897/zookeys.259.2970</pub-id></mixed-citation></tp:treatment-meta><tp:nomenclature><tp:taxon-name>
                        <tp:taxon-name-part taxon-name-part-type="genus">Cymindis</tp:taxon-name-part>
                        (<tp:taxon-name-part taxon-name-part-type="subgenus">Pinacodera</tp:taxon-name-part>)
                        <tp:taxon-name-part taxon-name-part-type="species">chevrolati</tp:taxon-name-part>
                    </tp:taxon-name><tp:taxon-status xmlns:xlink="http://www.w3.org/1999/xlink" xlink:type="simple">complex</tp:taxon-status><xref ref-type="fig" rid="F30">Figs 30</xref><xref ref-type="fig" rid="F31"/><xref ref-type="fig" rid="F32"/><xref ref-type="fig" rid="F33"/><xref ref-type="fig" rid="F34"/><xref ref-type="fig" rid="F35"/><xref ref-type="fig" rid="F36"/><xref ref-type="fig" rid="F37"/><xref ref-type="fig" rid="F38"/><xref ref-type="fig" rid="F39"/><xref ref-type="fig" rid="F40"/><xref ref-type="fig" rid="F41">–41</xref></tp:nomenclature><tp:treatment-sec sec-type="Diagnosis"><title>Diagnosis.</title><p><bold>Diagnosis.</bold> Dorsal surface of the pronotum and elytra entirely black in combination with the notably deeper, more irregular single row of punctures in each elytral interval, distinguish members of the <italic>chevrolati</italic> complex from all other species in the <italic>limbata</italic> species group.</p></tp:treatment-sec><tp:treatment-sec sec-type="Description"><title>Description.</title><p><italic>Color</italic> (<xref ref-type="fig" rid="F30">Fig. 30</xref>, <xref ref-type="fig" rid="F32">32</xref><xref ref-type="fig" rid="F33">–33</xref>). Dorsum of head black to rufo-piceous; dorsum of pronotum and elytra black; antennae rufo-piceous to rufo-testaceous; palpi rufo-testaceous; elytral epipleura, ventral thoracic sclerites, and abdominal sterna rufo-piceous to piceous; legs piceous.</p><p><italic>Microsculpture</italic>. Head capsule and pronotum smooth, microlines not evident at 50×. Elytra with mesh pattern isodiametric, microlines shallow to not apparent at 50×.</p><p><italic>Macrosculpture and pilosity</italic>. Head capsule with evenly scattered setigerous punctures on dorsal surface from constriction of neck extended anteriorly toward clypeus. Prothorax ventrally with fine setigerous punctures extended from lateral margin of coxal cavity to apex of intercoxal process. Elytra with striae moderately impressed and punctulate throughout length; intervals slightly convex, single irregular row of ~30–45 <!--PageBreak-->punctures within each interval. Abdominal sterna with pilose punctures throughout, setae increased slightly in length toward baso-lateral margins.</p><p><italic>Fixed setae</italic>. Two pairs of supraorbital setae; clypeus with two lateral setae. Labrum with six setae along apical margin. Pronotum with two to five setae along each margin. Elytra with two seta in stria 3 and one beyond apex of stria 3; one setae at apex of interval two; 15–17 umbilical setae;two setae on each of abdominal sterna III to VI; 4–8 setae along apical margin of sternum VII (<xref ref-type="fig" rid="F3">Fig. 3</xref>).</p><p><italic>Luster</italic>. Head capsule and pronotum glossy; elytra glossy to slightly glossy, ventral thoracic sterna and abdominal sterna glossy.</p><p><italic>Pronotum</italic> (<xref ref-type="fig" rid="F30">Figs 30</xref><xref ref-type="fig" rid="F31">, 31A-B</xref><xref ref-type="fig" rid="F32">, 32</xref><xref ref-type="fig" rid="F33">–33</xref>). Anterior and posterior transverse impressions shallow; median longitudinal impression shallow; posteriolateral angles from almost right angled to almost rounded; posterior margin slightly lobate.</p><p><italic>Head</italic> (<xref ref-type="fig" rid="F30">Figs 30</xref><xref ref-type="fig" rid="F32">, 32</xref><xref ref-type="fig" rid="F33">–33</xref>). Eyes and mouthparts typical for <tp:taxon-name>Cymindidina</tp:taxon-name>.</p><p><italic>Elytra</italic> (<xref ref-type="fig" rid="F30">Figs 30</xref><xref ref-type="fig" rid="F32">, 32</xref><xref ref-type="fig" rid="F33">–33</xref>). Humeri narrowly rounded, typical for subgenus <italic><tp:taxon-name>Pinacodera</tp:taxon-name></italic>; striae moderately impressed; lateral margin smooth, rounded and widened preapically; elytral apices truncate.</p><p><!--PageBreak--><italic>Hind wings</italic> (<xref ref-type="fig" rid="F39">Fig. 39</xref>). Brachypterous, somewhat shortened to markedly short.</p><p><italic>Legs</italic>. Males with adhesive vestiture ventrally, two rows of squamo- setae on tarsomeres 1–4 of foreleg and 1–3 of middle leg.</p><p><italic>Male genitalia</italic>. Phallus anopic, cylindrical (<xref ref-type="fig" rid="F34">Fig. 34A-C</xref>) ventral surface slightly curved. Endophallus with a slightly curved endophallic plate (<bold>ep</bold>) (<xref ref-type="bibr" rid="B62">Lindroth 1969</xref>: 1080–1081) apically. Endophallus with or without microtrichial patch (mp) (<xref ref-type="fig" rid="F34">Fig. 34</xref><xref ref-type="fig" rid="F36">, 36</xref>) on basal lobe of everted sac.</p><p><italic>Female genitalia</italic>. Gonocoxite 2 (gc2) (<xref ref-type="fig" rid="F35">Fig. 35</xref>) short and stout (<xref ref-type="fig" rid="F35">Fig. 35A2</xref>) to long and narrow (<xref ref-type="fig" rid="F35">Fig. 35B2</xref>). Internal genitalia with long cylindrical spermatheca (sp), associated spermathecal gland (sg), and spermathecal diverticulum (sd) located at base of spermathecal gland duct (sgd).</p></tp:treatment-sec><tp:treatment-sec sec-type="Geographical distribution"><title>Geographical distribution.</title><p>The <italic>chevrolati</italic> complex is known from all the major mountain systems of Mexico north of the Isthmus of Tehuantepec (<xref ref-type="fig" rid="F41">Fig. 41</xref>). It is also known from the Pacific Tres Marias islands.</p></tp:treatment-sec><tp:treatment-sec sec-type="Chorological affinities"><title>Chorological affinities.</title><p>The geographical range of the <italic>chevrolati</italic> complex overlaps the range of one other member of the <italic>limbata</italic> group (<italic><tp:taxon-name>Cymindis punctigera punctigera</tp:taxon-name></italic> LeConte) and the ranges of several species of the <italic>latiuscula</italic> group (<xref ref-type="bibr" rid="B39">Hilchie and Ball in preparation</xref>).</p></tp:treatment-sec><tp:treatment-sec sec-type="Taxonomic composition"><title>Taxonomic composition.</title><p>Three species are included in this complex: <italic><tp:taxon-name>Cymindis chevrolati</tp:taxon-name></italic> Dejean; <italic><tp:taxon-name>Cymindis laevior</tp:taxon-name></italic> (Bates); and <italic><tp:taxon-name>Cymindis ruficornis</tp:taxon-name></italic> (Bates).</p><p><italic>Overall body length</italic>. Twenty individuals (f=10, m=10) from state population samples of each species in the <italic>chevrolati</italic> complex were compared (<xref ref-type="fig" rid="F38">Fig. 38</xref>). In each species males are shorter on average then females. Overall body length between <italic><tp:taxon-name>Cymindis chevrolati</tp:taxon-name></italic> from Durango and <italic><tp:taxon-name>Cymindis laevior</tp:taxon-name></italic> from Oaxaca, while statistically significant, was not useful taxonomically because of extensive overlap in both males and females.</p><p><italic>Hind wing length</italic>. The three species in the <italic>chevrolati</italic> complex are brachypterous, showing metathoracic wing reduction, from slight (<xref ref-type="fig" rid="F39">Fig. 39B</xref>) to extensive (<xref ref-type="fig" rid="F39">Fig. 39A</xref>). Population samples (<xref ref-type="fig" rid="F40">Fig. 40</xref>) were measured to determine possible trends in wing length. Overall, wing length (<xref ref-type="fig" rid="F40">Fig. 40</xref>) of <italic><tp:taxon-name>Cymindis chevrolati</tp:taxon-name></italic> is the most variable of the three species both between and within populations. Of individuals examined, <italic><tp:taxon-name>Cymindis laevior</tp:taxon-name></italic> had the lowest variation throughout its range, though a slight decrease in length is observed from north to south. Specimens of <italic><tp:taxon-name>Cymindis ruficornis</tp:taxon-name></italic> had the shortest average wing length.</p><p>In the range of distributional overlap between <italic><tp:taxon-name>Cymindis chevrolati</tp:taxon-name></italic> and <italic><tp:taxon-name>Cymindis laevior</tp:taxon-name></italic>, wing length serves as a diagnostic character between the two species in Hidalgo (<xref ref-type="fig" rid="F40">Fig. 40</xref>). In populations from Puebla, however, some overlap does occur.</p><p>Metepisternum reduction is associated with wing reduction in <tp:taxon-name>Carabidae</tp:taxon-name> (<xref ref-type="bibr" rid="B26">Darlington 1943</xref>). <italic><tp:taxon-name>Cymindis chevrolati</tp:taxon-name></italic> has a metepisternum that is 1.66 to 2.00× longer than wide, <italic><tp:taxon-name>Cymindis laevior</tp:taxon-name></italic> is 1.40 to 1.67× longer than wide and <italic><tp:taxon-name>Cymindis ruficornis</tp:taxon-name></italic> is 1.35 to 1.45× longer than wide. This is strongly correlated with the reduction of wing length observed in <italic>chevrolati</italic> complex members.</p><p>Several hypotheses have been proposed for the evolution of brachyptery in insects (<xref ref-type="bibr" rid="B26">Darlington 1943</xref>, <xref ref-type="bibr" rid="B46">Kavanaugh 1985</xref>, <xref ref-type="bibr" rid="B59">Liebherr and Hajek 1986</xref>). <italic><tp:taxon-name>Cymindis laevior</tp:taxon-name></italic> and <italic><tp:taxon-name>Cymindis ruficornis</tp:taxon-name></italic> (the postulated sister group and closest relative to <italic><tp:taxon-name>Cymindis chevrolati</tp:taxon-name></italic>) have <!--PageBreak-->reduced wings that can be explained as a result of high altitude occurrence and relatively stable montane habitat. <italic><tp:taxon-name>Cymindis chevrolati</tp:taxon-name></italic> is also found almost exclusively at similar elevations in montane habitats but has a much greater range in wing length. It is unclear what selective pressures may be affecting wing length in <italic><tp:taxon-name>Cymindis chevrolati</tp:taxon-name></italic>. No geographical trends are apparent.</p></tp:treatment-sec><tp:treatment-sec><!--Section generated to contain objects referenced in tp:taxon-treatment.--><fig id="F30" position="float" orientation="portrait"><label>Figure 30. </label><caption><p>Dorsal habitus and color pattern of <italic><tp:taxon-name>Cymindis chevrolati</tp:taxon-name></italic> Dejean (OBL 12.00 mm).</p></caption><graphic xmlns:xlink="http://www.w3.org/1999/xlink" xlink:href="ZooKeys-259-001-g030.jpg" position="float" orientation="portrait" xlink:type="simple"/></fig><fig id="F31" position="float" orientation="portrait"><label>Figure 31. </label><caption><p>Pronota, dorsal aspect, of <italic><tp:taxon-name>Cymindis chevrolati</tp:taxon-name></italic> Dejean, showing intrapopulation variation in pronotal punctulation: <bold>A</bold>, typical, scattered and irregular punctation; <bold>B</bold>, less common, pronotal disc almost smooth with punctation more visible toward margins.</p></caption><graphic xmlns:xlink="http://www.w3.org/1999/xlink" xlink:href="ZooKeys-259-001-g031.jpg" position="float" orientation="portrait" xlink:type="simple"/></fig><fig id="F32" position="float" orientation="portrait"><label>Figure 32. </label><caption><p>Dorsal habitus and color pattern of <italic><tp:taxon-name>Cymindis laevior</tp:taxon-name></italic> (Bates) (OBL 11.67 mm).</p></caption><graphic xmlns:xlink="http://www.w3.org/1999/xlink" xlink:href="ZooKeys-259-001-g032.jpg" position="float" orientation="portrait" xlink:type="simple"/></fig><fig id="F33" position="float" orientation="portrait"><label>Figure 33. </label><caption><p>Dorsal habitus and color pattern of <italic><tp:taxon-name>Cymindis ruficornis</tp:taxon-name></italic> (Bates) (OBL 11.50 mm).</p></caption><graphic xmlns:xlink="http://www.w3.org/1999/xlink" xlink:href="ZooKeys-259-001-g033.jpg" position="float" orientation="portrait" xlink:type="simple"/></fig><fig id="F34" position="float" orientation="portrait"><label>Figure 34. </label><caption><p>Male genitalia of species of the <italic>chevrolati</italic> complex, right lateral aspect, with endophallus everted: <bold>A</bold>, <italic><tp:taxon-name>Cymindis chevrolati</tp:taxon-name></italic> Dejean; <bold>B</bold>, <italic><tp:taxon-name>Cymindis laevior</tp:taxon-name></italic> (Bates); <bold>C</bold>, <italic><tp:taxon-name>Cymindis ruficornis</tp:taxon-name></italic> (Bates). Legend: <bold>aa</bold>, apical area; <bold>bel</bold>, basal endophallic lobe; <bold>bl</bold>, basal lobe; <bold>ep</bold>, endophallic plate; <bold>mp</bold>, microtrichial patch; <bold>s</bold>, shaft.</p></caption><graphic xmlns:xlink="http://www.w3.org/1999/xlink" xlink:href="ZooKeys-259-001-g034.jpg" position="float" orientation="portrait" xlink:type="simple"/></fig><fig id="F35" position="float" orientation="portrait"><label>Figure 35. </label><caption><p>Female reproductive tracts and ovipositors of species of the <italic>chevrolati</italic> complex, ventral aspect: <bold>A</bold>, <italic><tp:taxon-name>Cymindis chevrolati</tp:taxon-name></italic> Dejean; <bold>A2</bold>, gonocoxite 2 enlarged; <bold>B</bold>, <italic><tp:taxon-name>Cymindis laevior</tp:taxon-name></italic> (Bates); <bold>B2</bold>, gonocoxite 2 enlarged; <bold>C</bold>, <italic><tp:taxon-name>Cymindis ruficornis</tp:taxon-name></italic> (Bates). Legend: <bold>bc</bold>, bursa copulatrix; <bold>co</bold>, common oviduct; <bold>gc1</bold>, gonocoxite 1; <bold>gc2</bold>, gonocoxite 2; <bold>lt</bold>, lateral tergite; <bold>sd</bold>, spermathecal diverticulum; <bold>sg</bold>, spermathecal gland; <bold>sgd</bold>, spermathecal gland duct; <bold>sp</bold>, spermatheca.</p></caption><graphic xmlns:xlink="http://www.w3.org/1999/xlink" xlink:href="ZooKeys-259-001-g035.jpg" position="float" orientation="portrait" xlink:type="simple"/></fig><fig id="F36" position="float" orientation="portrait"><label>Figure 36. </label><caption><p>Dorsal bulb of endophallus of <italic><tp:taxon-name>Cymindis chevrolati</tp:taxon-name></italic> Dejean, showing extremes of intraspecific variation in the dorsal microtrichial patch. Legend: <bold>bel</bold>, basal endophallic lobe; <bold>mp</bold>, microtrichial patch.</p></caption><graphic xmlns:xlink="http://www.w3.org/1999/xlink" xlink:href="ZooKeys-259-001-g036.jpg" position="float" orientation="portrait" xlink:type="simple"/></fig><fig id="F37" position="float" orientation="portrait"><label>Figure 37. </label><caption><p>Basal sclerites of labium, ventral aspect, and mental tooth variation in <italic>chevrolati</italic> complex: <bold>A</bold>, submentum and mentum; <bold>B</bold>-<bold>D</bold>, mental tooth of <italic><tp:taxon-name>Cymindis chevrolati</tp:taxon-name></italic> Dejean; <bold>E</bold>-<bold>G</bold>, and <italic><tp:taxon-name>Cymindis laevior</tp:taxon-name></italic> (Bates).</p></caption><graphic xmlns:xlink="http://www.w3.org/1999/xlink" xlink:href="ZooKeys-259-001-g037.jpg" position="float" orientation="portrait" xlink:type="simple"/></fig><fig id="F38" position="float" orientation="portrait"><label>Figure 38. </label><caption><p>Hubbs-Perlmutter diagram illustrating overall body length (mm) variation in population samples of <italic><tp:taxon-name>Cymindis chevrolati</tp:taxon-name></italic> Dejean, <italic><tp:taxon-name>Cymindis laevior</tp:taxon-name></italic> (Bates), and <italic><tp:taxon-name>Cymindis ruficornis</tp:taxon-name></italic> (Bates). Horizontal lines show mean; vertical lines indicate sample range; white + colored boxes indicate 1.5 standard deviations each side of the mean; and colored boxes indicate 2 standard errors each side of the mean.</p></caption><graphic xmlns:xlink="http://www.w3.org/1999/xlink" xlink:href="ZooKeys-259-001-g038.jpg" position="float" orientation="portrait" xlink:type="simple"/></fig><fig id="F39" position="float" orientation="portrait"><label>Figure 39. </label><caption><p>Right hindwing of <italic><tp:taxon-name>Cymindis chevrolati</tp:taxon-name></italic> Dejean, dorsal aspect, showing extremes of interpopulation variation: <bold>A</bold>, markedly atrophied; <bold>B</bold>, slightly atrophied.</p></caption><graphic xmlns:xlink="http://www.w3.org/1999/xlink" xlink:href="ZooKeys-259-001-g039.jpg" position="float" orientation="portrait" xlink:type="simple"/></fig><fig id="F40" position="float" orientation="portrait"><label>Figure 40. </label><caption><p>Hubbs-Perlmutter diagram illustrating wing length (mm) variation in Mexican state population samples of <italic><tp:taxon-name>Cymindis chevrolati</tp:taxon-name></italic> Dejean, <italic><tp:taxon-name>Cymindis laevior</tp:taxon-name></italic> (Bates), and <italic><tp:taxon-name>Cymindis ruficornis</tp:taxon-name></italic> (Bates). Horizontal lines show mean; vertical lines indicate sample range; white + colored boxes indicate 1.5 standard deviations each side of the mean; and colored boxes indicate 2 standard errors each side of the mean.</p></caption><graphic xmlns:xlink="http://www.w3.org/1999/xlink" xlink:href="ZooKeys-259-001-g040.jpg" position="float" orientation="portrait" xlink:type="simple"/></fig><fig id="F41" position="float" orientation="portrait"><label>Figure 41. </label><caption><p>Map of extreme southeastern Texas, U.S.A. and Mexico north of the Isthmus of Tehuantepec, showing position of localities for species of the <italic>chevrolati</italic> complex.</p></caption><graphic xmlns:xlink="http://www.w3.org/1999/xlink" xlink:href="ZooKeys-259-001-g041.jpg" position="float" orientation="portrait" xlink:type="simple"/></fig><fig id="F3" position="float" orientation="portrait"><label>Figure 3. </label><caption><p>Structure of a generalized lebiine ground beetle (<tp:taxon-name>Carabidae</tp:taxon-name>) A, dorsal view. B, ventral view. Adapted from Lindroth,1969: XII.</p></caption><graphic xmlns:xlink="http://www.w3.org/1999/xlink" xlink:href="ZooKeys-259-001-g003.jpg" position="float" orientation="portrait" xlink:type="simple"/></fig></tp:treatment-sec><ref-list><ref id="B62"><mixed-citation xmlns:xlink="http://www.w3.org/1999/xlink" xlink:type="simple"><person-group><name name-style="western"><surname>Lindroth</surname><given-names>CH</given-names></name></person-group> (<year>1969</year>)<article-title> The ground beetles (Carabidae excl. Cicindelinae) of Canada and Alaska. Part 6.</article-title><source>Opuscula Entomologica, Supplementum </source><volume>35</volume>: <fpage>945</fpage>-<lpage>1192</lpage>.</mixed-citation></ref><ref id="B39"><mixed-citation xmlns:xlink="http://www.w3.org/1999/xlink" xlink:type="simple"><person-group><name name-style="western"><surname>Hilchie</surname><given-names>GJ</given-names></name><name name-style="western"><surname>Ball</surname><given-names>GE</given-names></name></person-group> (<year>In preparation</year>) <source>Species of the <italic>Cymindis (Pinacodera) latiuscula</italic> Group (Coleoptera: Carabidae: Lebiini). Hitchcock E (1835) Report on the geology, mineralogy, botany, and zoology of Massachusetts, 2<sup>nd</sup> ed., J.S. and C. Adams Pubs, 702 pp.</source></mixed-citation></ref><ref id="B26"><mixed-citation xmlns:xlink="http://www.w3.org/1999/xlink" xlink:type="simple"><person-group><name name-style="western"><surname>Darlington</surname><given-names>Jr. PJ</given-names></name></person-group> (<year>1943</year>)<article-title> Carabidae of mountains and islands. Data on the evolution of isolated faunas and on atrophy of wings.</article-title><source>Ecological Monographs </source><volume>13</volume>: <fpage>37</fpage>-<lpage>61</lpage>. doi: <ext-link ext-link-type="uri" xlink:href="http://dx.doi.org/10.2307/1943589" xlink:type="simple">10.2307/1943589</ext-link></mixed-citation></ref><ref id="B46"><mixed-citation xmlns:xlink="http://www.w3.org/1999/xlink" xlink:type="simple"><!--PageBreak--><person-group><name name-style="western"><surname>Kavanaugh</surname><given-names>DH</given-names></name></person-group> (<year>1985</year>)<article-title> On wing atrophy in carabid beetles (Insecta: Coleoptera: Carabidae), with special reference to Nearctic <italic>Nebria</italic>.</article-title> In: <person-group><name name-style="western"><surname>Ball,</surname><given-names>GE</given-names></name></person-group> (<role>Ed</role>). <issue-title>Taxonomy, Phylogeny, and Zoogeography of Beetles and Ants: A Volume Dedicated to the Memory of Philip J.</issue-title><source>Darlington, Jr. 1904–1983. Dr. W. Junk Publishers, Dordrecht</source>: <fpage>408</fpage>-<lpage>431</lpage>.</mixed-citation></ref><ref id="B59"><mixed-citation xmlns:xlink="http://www.w3.org/1999/xlink" xlink:type="simple"><person-group><name name-style="western"><surname>Liebherr</surname><given-names>JK</given-names></name><name name-style="western"><surname>Hajek</surname><given-names>AE</given-names></name></person-group> (<year>1986</year>)<article-title> Geographic variation in flight wing development and body size of the Tule beetle, <italic>Tanystoma maculicolle</italic> (Coleoptera: Carabidae).</article-title><source>Pan- Pacific Entomologist </source><volume>62</volume> (<issue>1</issue>): <fpage>13</fpage>-<lpage>22</lpage>.</mixed-citation></ref></ref-list></tp:taxon-treatment>
