# Supplementary material for: A taxonomic revision of the Cymindis (Pinacodera) limbata species group (Coleoptera, Carabidae, Lebiini), including description of a new species from Florida, U.S.A
Source: Zookeys. 2013 Jan 18;(259):1–73. doi: 10.3897/zookeys.259.2970 (PMC3591765; doi:10.3897/zookeys.259.2970)
Supplement: XML Treatment for Cymindis (Pinacodera) chevrolati [file zookeys.259.2970-treatment15.xml]

<!DOCTYPE tp:taxon-treatment
  PUBLIC "-//TaxonX//DTD Taxonomic Treatment Publishing DTD v0 20100105//EN" "tax-treatment-NSO.dtd">
<tp:taxon-treatment xmlns:tp="http://www.plazi.org/taxpub"><tp:treatment-meta><mixed-citation publication-type="journal"><person-group><name><surname>Hunting</surname><given-names>Wesley M.</given-names></name></person-group><article-title>A taxonomic revision of the <italic>Cymindis (Pinacodera) limbata</italic> species group (Coleoptera, Carabidae, Lebiini), including description of a new species from Florida, U.S.A.
                </article-title><source>Zookeys</source><day>18</day><month>1</month><year>2013</year><volume>2013</volume><issue>259</issue><fpage>1</fpage><lpage>73</lpage><pub-id pub-id-type="doi">10.3897/zookeys.259.2970</pub-id></mixed-citation></tp:treatment-meta><tp:nomenclature><tp:taxon-name>
                        <tp:taxon-name-part taxon-name-part-type="genus">Cymindis</tp:taxon-name-part>
                        (<tp:taxon-name-part taxon-name-part-type="subgenus">Pinacodera</tp:taxon-name-part>)
                        <tp:taxon-name-part taxon-name-part-type="species">chevrolati</tp:taxon-name-part>
                    <object-id xmlns:xlink="http://www.w3.org/1999/xlink" xlink:type="simple">http://species-id.net/wiki/Cymindis_chevrolati</object-id>
								</tp:taxon-name><tp:taxon-authority>Dejean</tp:taxon-authority><xref ref-type="fig" rid="F30">Figs 30</xref><xref ref-type="fig" rid="F31">–31</xref><xref ref-type="fig" rid="F34">, 34A</xref><xref ref-type="fig" rid="F35">, 35A</xref><xref ref-type="fig" rid="F36">, 36</xref><xref ref-type="fig" rid="F37">, 37B-D</xref><xref ref-type="fig" rid="F39">, 39</xref><xref ref-type="fig" rid="F40"/><xref ref-type="fig" rid="F41">–41</xref><tp:nomenclature-citation-list><tp:nomenclature-citation><tp:taxon-name>Cymindis atrata</tp:taxon-name><comment><xref ref-type="bibr" rid="B23">Chevrolat 1835</xref>, fasc. 7, No. 152 (not <xref ref-type="bibr" rid="B28">Dejean 1831</xref>: 327).— TYPE MATERIAL in OXUM: four specimens (2 males, 2 females) three of which are in front of the following green box label: “Cymindis/ Chevrolati/ Dj Cat-3, p.9/ atrata Chv Col Mus 1835/ fasc 7- 152/ Mexico/ D. Sallé “ [handwritten]. LECTOTYPE (here designated) male, labeled: [small green square]; “Chevrolat/ Carabidae/ Fr. V. d. Poll/ Pres. 1909, E./ B. Poulton.” PARALECTOTYPES, (three, here designated), two of which in front of above box label: male, [two lines of illegible handwriting]; “Chevrolat/ Carabidae/ Fr. V. d. Poll/ Pres. 1909, E./ B. Poulton”; female, “Cymindis nigrita Ch”/ “Mexico” [? handwritten]; “Chevrolat/ Carabidae/ Fr. V. d. Poll/ Pres. 1909, E./ B. Poulton”. Paralectotype 3, female, in front of green box label: Cymindis/ nigrita Chd Bull. Mosc./ 1837-VII p. 6/ Mexico D. Sallé” [handwritten]. Specimen labeled: “Cymindis/nigrita Chaud./ Mexique”; “Chevrolat/ Carabidae/ Fr. V. d. Poll/ Pres. 1909, E./ B. Poulton”. – <xref ref-type="bibr" rid="B29">Dejean 1836</xref>: 9. –<xref ref-type="bibr" rid="B8">Bates 1883</xref>: 187, and <xref ref-type="bibr" rid="B10">1891</xref>: 270.</comment></tp:nomenclature-citation><tp:nomenclature-citation><tp:taxon-name>Cymindis chevrolatii</tp:taxon-name><comment><xref ref-type="bibr" rid="B29">Dejean 1836</xref>: 9 [replacement name for <italic><tp:taxon-name>Cymindis atrata</tp:taxon-name></italic><xref ref-type="bibr" rid="B23">Chevrolat 1835</xref>]. – <xref ref-type="bibr" rid="B21">Chaudoir 1873</xref>: 54.</comment></tp:nomenclature-citation><tp:nomenclature-citation><tp:taxon-name>Cymindis nigrita</tp:taxon-name><comment><xref ref-type="bibr" rid="B19">Chaudoir 1837</xref>: 6–8 [unnecessary replacement name for <italic><tp:taxon-name>Cymindis atrata</tp:taxon-name></italic><xref ref-type="bibr" rid="B23">Chevrolat 1835</xref>]. – <xref ref-type="bibr" rid="B21">Chaudoir 1873</xref>: 54, and <xref ref-type="bibr" rid="B22">1875</xref>: 4.</comment></tp:nomenclature-citation><tp:nomenclature-citation><tp:taxon-name>Cymindis amblygona</tp:taxon-name><comment><xref ref-type="bibr" rid="B7">Bates 1878</xref>: 606. TYPE MATERIAL: not seen. TYPE AREA: Mexico.</comment></tp:nomenclature-citation><tp:nomenclature-citation><tp:taxon-name>Cymindis angulifera</tp:taxon-name><comment><xref ref-type="bibr" rid="B7">Bates 1878</xref>: 606. TYPE MATERIAL: not seen. TYPE AREA: Mexico.</comment></tp:nomenclature-citation><tp:nomenclature-citation><tp:taxon-name>Pinacodera atrata</tp:taxon-name><comment> var. <italic>amblygona</italic><xref ref-type="bibr" rid="B8">Bates 1883</xref>: 187.</comment></tp:nomenclature-citation><tp:nomenclature-citation><tp:taxon-name>Pinacodera atrata</tp:taxon-name><comment> var. <italic>angulifera</italic><xref ref-type="bibr" rid="B8">Bates 1883</xref>: 187.</comment></tp:nomenclature-citation><tp:nomenclature-citation><tp:taxon-name>Pinacodera chevrolati</tp:taxon-name><comment><xref ref-type="bibr" rid="B25">Csiki 1932</xref>: 1487. – <xref ref-type="bibr" rid="B11">Blackwelder 1944</xref>: 62.</comment></tp:nomenclature-citation></tp:nomenclature-citation-list></tp:nomenclature><tp:treatment-sec sec-type="Type locality"><title>Type locality.</title><p>Cruz Blanca, Veracruz, Mexico.</p></tp:treatment-sec><tp:treatment-sec sec-type="Specific epithet"><title>Specific epithet.</title><p>The original spelling is “<italic>chevrolatii</italic>”, but relatively recent catalogues (<xref ref-type="bibr" rid="B25">Csiki 1932</xref>, <xref ref-type="bibr" rid="B11">Blackwelder 1944</xref>, <xref ref-type="bibr" rid="B64">Lorenz 2005</xref>), have omitted the terminal “i”, thus “<italic>chevrolati</italic>”. Such a modification produces an incorrect subsequent spelling, but I accept the catalogue entries as “prevailing usage”, and the latter name as a correct original spelling (<xref ref-type="bibr" rid="B44">International Code of Zoological Nomenclature 1999</xref>: 43, art. 33.3.1).</p><!--PageBreak--></tp:treatment-sec><tp:treatment-sec sec-type="Notes about types, homonymy, and synonymy"><title>Notes about types, homonymy, and synonymy.</title><p>The description of <italic><tp:taxon-name>Cymindis atrata</tp:taxon-name></italic> by <xref ref-type="bibr" rid="B23">Chevrolat (1835</xref>: fasc. 7, No. 152) was based on a few specimens collected near Cruz Blanca, Veracruz, by “Sallé”.</p><p>As implicitly indicated by <xref ref-type="bibr" rid="B29">Dejean (1836</xref>: 9), the name <italic><tp:taxon-name>Cymindis atrata</tp:taxon-name></italic> Chevrolat was a junior homonym of <italic><tp:taxon-name>Cymindis atrata</tp:taxon-name></italic> Dejean (1831, a species that was subsequently transferred to the genus <italic><tp:taxon-name>Inna</tp:taxon-name></italic> Putzeys (<xref ref-type="bibr" rid="B20">Chaudoir 1872</xref>) and then to <italic><tp:taxon-name>Eucheila</tp:taxon-name></italic> Dejean (<xref ref-type="bibr" rid="B75">Shpeley and Ball 2001</xref>). As a replacement name, Dejean proposed <italic><tp:taxon-name>Cymindis chevrolatii</tp:taxon-name></italic>, using as a voucher specimen a male received from Louis Reiche, labeled “chevrolatii mihi/ atrata Chevrolat/ Mexico, d. Reiche “ [green paper, handwritten]. This specimen is in the Chaudoir/ Oberthür collection, in front of the box label “nigrita Chaudoir” (MNHP). That specimen might have come originally from the Chevrolat collection to Reiche, and then to Dejean (ultimately to Chaudoir). <xref ref-type="bibr" rid="B19">Chaudoir (1837</xref>: 8) recorded that he had received specimens from Chevrolat of <italic><tp:taxon-name>Cymindis atrata</tp:taxon-name></italic>, which he renamed <italic><tp:taxon-name>Cymindis nigrita</tp:taxon-name></italic>, evidently being unaware that Dejean had provided a new name in 1836. These four specimens (3 males, 1 female, each labeled “Ex Musaeo/ Chaudoir” [red print] ), <!--PageBreak-->are in front of the box label “nigrita / Chaud./ Mexique/ Cruz Blanca/ Sallé” (MNHP). As demonstrated by similarity in the male genitalia, the male lectotype is conspecific with the Dejean voucher for <italic><tp:taxon-name>Cymindis chevrolatii</tp:taxon-name></italic>, and for <italic><tp:taxon-name>Cymindis atrata</tp:taxon-name></italic> Chevrolat.</p><p>Authentic specimens of <italic><tp:taxon-name>Cymindis amblygona</tp:taxon-name></italic> Bates and <italic><tp:taxon-name>Cymindis angulifera</tp:taxon-name></italic> Bates were not located in neither The Natural History Museum (London) nor the Museum National d’Histoire Naturelle (Paris), though they were sought in both of those collections that are known to house the Bates material on which his New World work was based. <xref ref-type="bibr" rid="B8">Bates (1883</xref>: 187) noted that the features he had originally used to distinguish these two forms were exceedingly variable, even within single populations, citing as an example the series collected at Tehuacan, Mexico. Regarding <italic><tp:taxon-name>Cymindis amblygona</tp:taxon-name></italic>, he stated that “even the definition of the form as a variety is impossible”. Possibly, then, he removed the type labels from what were the type specimens of these forms. Bates described two additional varieties of “<italic><tp:taxon-name>Cymindis atrata</tp:taxon-name></italic>”: <italic><tp:taxon-name>Cymindis atrata ruficornis</tp:taxon-name></italic> and <italic><tp:taxon-name>Cymindis atrata laevior</tp:taxon-name></italic>. These are treated below, as separate species.</p></tp:treatment-sec><tp:treatment-sec sec-type="Diagnosis"><title>Diagnosis.</title><p>Adults of <italic><tp:taxon-name>Cymindis chevrolati</tp:taxon-name></italic> (<xref ref-type="fig" rid="F30">Fig. 30</xref>) are distinguishable from those of other species of the <italic>limbata</italic> species group through genitalic characters: in males a distinct microtrichial patch (<bold>mp</bold>) on the basal endophallic lobe (<bold>bel</bold>) of the endophallus (<xref ref-type="fig" rid="F34">Figs 34A</xref><xref ref-type="fig" rid="F36">, 36</xref>). This patch can be seen in many males through the cleared phallus with endophallus inverted, located near the apex of the phallus. From the right lateral aspect, an everted sac has the microtrichial patch located on the dorsal surface of the basal lobe of the endophallus. Female genitalia differ from other species in the short, stout form of gonocoxite 2 (<bold>gc2</bold>) (<xref ref-type="fig" rid="F35">Fig. 35, A2</xref>).</p><fig id="F30" position="float" orientation="portrait"><label>Figure 30. </label><caption><p>Dorsal habitus and color pattern of <italic><tp:taxon-name>Cymindis chevrolati</tp:taxon-name></italic> Dejean (OBL 12.00 mm).</p></caption><graphic xmlns:xlink="http://www.w3.org/1999/xlink" xlink:href="ZooKeys-259-001-g030.jpg" position="float" orientation="portrait" xlink:type="simple"/></fig><fig id="F31" position="float" orientation="portrait"><label>Figure 31. </label><caption><p>Pronota, dorsal aspect, of <italic><tp:taxon-name>Cymindis chevrolati</tp:taxon-name></italic> Dejean, showing intrapopulation variation in pronotal punctulation: <bold>A</bold>, typical, scattered and irregular punctation; <bold>B</bold>, less common, pronotal disc almost smooth with punctation more visible toward margins.</p></caption><graphic xmlns:xlink="http://www.w3.org/1999/xlink" xlink:href="ZooKeys-259-001-g031.jpg" position="float" orientation="portrait" xlink:type="simple"/></fig></tp:treatment-sec><tp:treatment-sec sec-type="Description"><title>Description.</title><p>With character states of subgenus <italic><tp:taxon-name>Pinacodera</tp:taxon-name></italic> and <italic>chevrolati</italic> complex restricted as follows: OBL 10.3 – 13.5 mm. Length (n= 10 males, 10 females): head 1.00 – 1.24, pronotum 1.96 – 2.56, elytra 5.41 – 7.08, metepisternum 1.10 – 1.70 mm; width: head 2.04 – 2.60, pronotum 2.48 – 3.28, elytra 3.83 – 5.16, metepisternum 0.66 – 1.02 mm.</p><p><!--PageBreak--><italic>Body proportions</italic>. HW/HL 1.88 – 2.31; PWM/PL 1.26 – 1.37; EL/EW 1.25- 1.43; ML/MW 1.66 – 2.00.</p><p><italic>Color</italic> (<xref ref-type="fig" rid="F30">Fig. 30</xref>). Dorsum of head black, rarely rufo-piceous in front of eyes; legs piceous to rufo-piceous.</p><p><italic>Microsculpture</italic>. Elytra with mesh pattern isodiametric, microlines shallow in basal half of elytra and shallow to absent from apical half.</p><p><italic>Macrosculpture and pilosity</italic>. Dorsal punctures with setae present though short and almost not visible at 50× magnification. Ventral surface of head with evenly scattered setigerous punctures (bearing somewhat long setae) from behind eye laterally toward mentum. Pronotum normally with relatively evenly scattered setigerous punctures throughout (<xref ref-type="fig" rid="F31">Fig. 31A</xref>), more densely so toward margins; few specimens with setigerous punctures along margin and few to no punctures on disc (<xref ref-type="fig" rid="F31">Fig. 31B</xref>). Elytral epipleuron glabrous.</p><p><italic>Fixed setae</italic>. Pronotum with two fixed setae along each margin. Four to six setae (typically four) along apical margin of sternum VII (<xref ref-type="fig" rid="F3">Fig 3</xref>).</p><p><italic>Luster</italic>. Elytra glossy in basal two thirds, in some specimens slightly less so in apical third.</p><p><italic>Head</italic> (<xref ref-type="fig" rid="F37">Fig. 37B-D</xref>). Mental tooth form varied.</p><p><italic>Elytra</italic> (<xref ref-type="fig" rid="F30">Fig. 30</xref>). Humeri narrowly rounded.</p><p><italic>Hind wings</italic>. Somewhat to markedly reduced (<xref ref-type="fig" rid="F39">Fig. 39</xref>). Length 1.34 – 3.29 mm, mean 2.28 mm.</p><p><italic>Male genitalia</italic>. Phallus (<xref ref-type="fig" rid="F34">Fig. 34A</xref>) length 2.20–2.48 mm. Endophallus with microtrichial patch on basal lobe of everted sac (<xref ref-type="fig" rid="F36">Fig. 36</xref>).</p><p><italic>Female genitalia</italic>. Gonocoxite 2 (gc2) (<xref ref-type="fig" rid="F35">Fig. 35A</xref>) short and stout.</p></tp:treatment-sec><tp:treatment-sec sec-type="Collection notes and habitat"><title>Collection notes and habitat.</title><p>The known elevational range of <italic><tp:taxon-name>Cymindis chevrolati</tp:taxon-name></italic> extends from sea level to 3400 m, though it is important to note that specimens found at or near sea level were collected from the Tres Marias Islands, the immediately adjacent mainland and one other additional record from El Ebano, San Luis Potosi, that may be mislabeled or misinterpreted by me as Ebano, San Luis Potosi. Typically this species is found further inland and at higher elevation, mostly between 2000–3000 m. Specimens were collected under and around woody debris and stones in forests of oak, pine, fir, juniper and alder, in thorn scrub, and in stands of yucca. As well, the species occupies meadow, desert and grassland habitats.</p></tp:treatment-sec><tp:treatment-sec sec-type="Geographical distribution"><title>Geographical distribution</title><p>(<xref ref-type="fig" rid="F41">Fig. 41</xref>) The range of this species is restricted to Mexico, extending in the Sierra Madre Occidental from Chihuahua south to Jalisco, in the Sierra Madre Oriental from central Nuevo Leon south to Hidalgo, and in the Transvolcanic Sierra of central Mexico as far south as central Puebla.</p></tp:treatment-sec><tp:treatment-sec sec-type="Morphological affinities"><title>Morphological affinities.</title><p>Based on genitalic characteristics and wing length states (<xref ref-type="fig" rid="F41">Fig. 40</xref>), I postulate that <italic><tp:taxon-name>Cymindis chevrolati</tp:taxon-name></italic> is the closest relative of <italic><tp:taxon-name>Cymindis laevior</tp:taxon-name></italic> + <italic><tp:taxon-name>Cymindis ruficornis</tp:taxon-name></italic>.</p></tp:treatment-sec><tp:treatment-sec sec-type="Chorological affinities"><title>Chorological affinities.</title><p><italic><tp:taxon-name>Cymindis chevrolati</tp:taxon-name></italic> is sympatric in a portion of its range with <italic><tp:taxon-name>Cymindis laevior</tp:taxon-name></italic> in the southernmost portion of its range (<xref ref-type="fig" rid="F41">Fig. 41</xref>). It is also sympatric with <italic><tp:taxon-name>Cymindis punctigera punctigera</tp:taxon-name></italic> in the La Michilia area of southern Durango.</p><!--PageBreak--></tp:treatment-sec><tp:treatment-sec sec-type="Material examined"><title>Material examined.</title><p>I examined 662 specimens: 38 males and 26 females were dissected. For details see University of Alberta Strickland Virtual Entomology Museum Database (<xref ref-type="bibr" rid="B77">University of Alberta 2009</xref>).</p></tp:treatment-sec><tp:treatment-sec><!--Section generated to contain objects referenced in tp:taxon-treatment.--><fig id="F34" position="float" orientation="portrait"><label>Figure 34. </label><caption><p>Male genitalia of species of the <italic>chevrolati</italic> complex, right lateral aspect, with endophallus everted: <bold>A</bold>, <italic><tp:taxon-name>Cymindis chevrolati</tp:taxon-name></italic> Dejean; <bold>B</bold>, <italic><tp:taxon-name>Cymindis laevior</tp:taxon-name></italic> (Bates); <bold>C</bold>, <italic><tp:taxon-name>Cymindis ruficornis</tp:taxon-name></italic> (Bates). Legend: <bold>aa</bold>, apical area; <bold>bel</bold>, basal endophallic lobe; <bold>bl</bold>, basal lobe; <bold>ep</bold>, endophallic plate; <bold>mp</bold>, microtrichial patch; <bold>s</bold>, shaft.</p></caption><graphic xmlns:xlink="http://www.w3.org/1999/xlink" xlink:href="ZooKeys-259-001-g034.jpg" position="float" orientation="portrait" xlink:type="simple"/></fig><fig id="F35" position="float" orientation="portrait"><label>Figure 35. </label><caption><p>Female reproductive tracts and ovipositors of species of the <italic>chevrolati</italic> complex, ventral aspect: <bold>A</bold>, <italic><tp:taxon-name>Cymindis chevrolati</tp:taxon-name></italic> Dejean; <bold>A2</bold>, gonocoxite 2 enlarged; <bold>B</bold>, <italic><tp:taxon-name>Cymindis laevior</tp:taxon-name></italic> (Bates); <bold>B2</bold>, gonocoxite 2 enlarged; <bold>C</bold>, <italic><tp:taxon-name>Cymindis ruficornis</tp:taxon-name></italic> (Bates). Legend: <bold>bc</bold>, bursa copulatrix; <bold>co</bold>, common oviduct; <bold>gc1</bold>, gonocoxite 1; <bold>gc2</bold>, gonocoxite 2; <bold>lt</bold>, lateral tergite; <bold>sd</bold>, spermathecal diverticulum; <bold>sg</bold>, spermathecal gland; <bold>sgd</bold>, spermathecal gland duct; <bold>sp</bold>, spermatheca.</p></caption><graphic xmlns:xlink="http://www.w3.org/1999/xlink" xlink:href="ZooKeys-259-001-g035.jpg" position="float" orientation="portrait" xlink:type="simple"/></fig><fig id="F36" position="float" orientation="portrait"><label>Figure 36. </label><caption><p>Dorsal bulb of endophallus of <italic><tp:taxon-name>Cymindis chevrolati</tp:taxon-name></italic> Dejean, showing extremes of intraspecific variation in the dorsal microtrichial patch. Legend: <bold>bel</bold>, basal endophallic lobe; <bold>mp</bold>, microtrichial patch.</p></caption><graphic xmlns:xlink="http://www.w3.org/1999/xlink" xlink:href="ZooKeys-259-001-g036.jpg" position="float" orientation="portrait" xlink:type="simple"/></fig><fig id="F37" position="float" orientation="portrait"><label>Figure 37. </label><caption><p>Basal sclerites of labium, ventral aspect, and mental tooth variation in <italic>chevrolati</italic> complex: <bold>A</bold>, submentum and mentum; <bold>B</bold>-<bold>D</bold>, mental tooth of <italic><tp:taxon-name>Cymindis chevrolati</tp:taxon-name></italic> Dejean; <bold>E</bold>-<bold>G</bold>, and <italic><tp:taxon-name>Cymindis laevior</tp:taxon-name></italic> (Bates).</p></caption><graphic xmlns:xlink="http://www.w3.org/1999/xlink" xlink:href="ZooKeys-259-001-g037.jpg" position="float" orientation="portrait" xlink:type="simple"/></fig><fig id="F39" position="float" orientation="portrait"><label>Figure 39. </label><caption><p>Right hindwing of <italic><tp:taxon-name>Cymindis chevrolati</tp:taxon-name></italic> Dejean, dorsal aspect, showing extremes of interpopulation variation: <bold>A</bold>, markedly atrophied; <bold>B</bold>, slightly atrophied.</p></caption><graphic xmlns:xlink="http://www.w3.org/1999/xlink" xlink:href="ZooKeys-259-001-g039.jpg" position="float" orientation="portrait" xlink:type="simple"/></fig><fig id="F40" position="float" orientation="portrait"><label>Figure 40. </label><caption><p>Hubbs-Perlmutter diagram illustrating wing length (mm) variation in Mexican state population samples of <italic><tp:taxon-name>Cymindis chevrolati</tp:taxon-name></italic> Dejean, <italic><tp:taxon-name>Cymindis laevior</tp:taxon-name></italic> (Bates), and <italic><tp:taxon-name>Cymindis ruficornis</tp:taxon-name></italic> (Bates). Horizontal lines show mean; vertical lines indicate sample range; white + colored boxes indicate 1.5 standard deviations each side of the mean; and colored boxes indicate 2 standard errors each side of the mean.</p></caption><graphic xmlns:xlink="http://www.w3.org/1999/xlink" xlink:href="ZooKeys-259-001-g040.jpg" position="float" orientation="portrait" xlink:type="simple"/></fig><fig id="F41" position="float" orientation="portrait"><label>Figure 41. </label><caption><p>Map of extreme southeastern Texas, U.S.A. and Mexico north of the Isthmus of Tehuantepec, showing position of localities for species of the <italic>chevrolati</italic> complex.</p></caption><graphic xmlns:xlink="http://www.w3.org/1999/xlink" xlink:href="ZooKeys-259-001-g041.jpg" position="float" orientation="portrait" xlink:type="simple"/></fig><fig id="F3" position="float" orientation="portrait"><label>Figure 3. </label><caption><p>Structure of a generalized lebiine ground beetle (<tp:taxon-name>Carabidae</tp:taxon-name>) A, dorsal view. B, ventral view. Adapted from Lindroth,1969: XII.</p></caption><graphic xmlns:xlink="http://www.w3.org/1999/xlink" xlink:href="ZooKeys-259-001-g003.jpg" position="float" orientation="portrait" xlink:type="simple"/></fig></tp:treatment-sec><ref-list><ref id="B23"><mixed-citation xmlns:xlink="http://www.w3.org/1999/xlink" xlink:type="simple"><person-group><name name-style="western"><surname>Chevrolat</surname><given-names>LA A</given-names></name></person-group> (<year>1835</year>)<source> Coléoptères du Mexique, Strasbourg, fasc. 5, [50 pp.]; fasc. 7, [50 pp.]; fasc. 8, [68 pp.].</source></mixed-citation></ref><ref id="B28"><mixed-citation xmlns:xlink="http://www.w3.org/1999/xlink" xlink:type="simple"><!--PageBreak--><person-group><name name-style="western"><surname>Dejean</surname><given-names>PFMA</given-names></name></person-group> (<year>1831</year>)<source> Spécies general des coléoptères de la collection de M. le comte Dejean, vol. 5, Paris, 883.</source></mixed-citation></ref><ref id="B29"><mixed-citation xmlns:xlink="http://www.w3.org/1999/xlink" xlink:type="simple"><person-group><name name-style="western"><surname>Dejean</surname><given-names>PFMA</given-names></name></person-group> (<year>1836</year>)<source> Catalogue des coléoptères de la collection de M. le comte Dejean. Troisième edition, revue, corrigée et augmentée, livr. 1–4, Paris, 1–468.</source></mixed-citation></ref><ref id="B8"><mixed-citation xmlns:xlink="http://www.w3.org/1999/xlink" xlink:type="simple"><person-group><name name-style="western"><surname>Bates</surname><given-names>HW</given-names></name></person-group> (<year>1883</year>)<source> Biologia Centrali-Americana, Insecta, Coleoptera, Carabidae, Cicindelidae supplementa vol. 1, pt. 1, 153–256, pls. vi-xii.</source></mixed-citation></ref><ref id="B10"><mixed-citation xmlns:xlink="http://www.w3.org/1999/xlink" xlink:type="simple"><person-group><name name-style="western"><surname>Bates</surname><given-names>HW</given-names></name></person-group> (<year>1891</year>)<source> Additions to the carabideous fauna of Mexico, with remarks on some of the species already recorded. Transactions of the Entomological Society of London 1891, 223–278, illus.</source></mixed-citation></ref><ref id="B21"><mixed-citation xmlns:xlink="http://www.w3.org/1999/xlink" xlink:type="simple"><person-group><name name-style="western"><surname>Chaudoir</surname><given-names>M de</given-names></name></person-group> (<year>1873</year>)<article-title> Essai monographique sur le genre <italic>Cymindis</italic> proprement dit.</article-title><source>Berliner Entomologische Zeitschrift </source><volume>17</volume>: <fpage>53</fpage>-<lpage>120</lpage>.</mixed-citation></ref><ref id="B19"><mixed-citation xmlns:xlink="http://www.w3.org/1999/xlink" xlink:type="simple"><person-group><name name-style="western"><surname>Chaudoir</surname><given-names>M de</given-names></name></person-group> (<year>1837</year>)<source> Genres nouveaux et espèces nouvelles de coléoptères de la famille des carabiques. Bulletin de la Société Impériale des Naturalistes de Moscou vol. 10, No. 7, 3–48.</source></mixed-citation></ref><ref id="B22"><mixed-citation xmlns:xlink="http://www.w3.org/1999/xlink" xlink:type="simple"><person-group><name name-style="western"><surname>Chaudoir</surname><given-names>M de</given-names></name></person-group> (<year>1875</year>)<source> Genres aberrants du groupe des cymindides. Bulletin de la Société Impériale des Naturalistes de Moscou vol. 49, pt. 2, pp. 1–61</source></mixed-citation></ref><ref id="B7"><mixed-citation xmlns:xlink="http://www.w3.org/1999/xlink" xlink:type="simple"><person-group><name name-style="western"><surname>Bates</surname><given-names>HW</given-names></name></person-group> (<year>1878</year>)<source> On new genera and species of geodephagous Coleoptera from Central America. Proceedings of the Zoological Society of London, 587–609.</source></mixed-citation></ref><ref id="B25"><mixed-citation xmlns:xlink="http://www.w3.org/1999/xlink" xlink:type="simple"><person-group><name name-style="western"><surname>Csiki</surname><given-names>E</given-names></name></person-group> (<year>1932</year>)<source> Coleopterorum catalogus, pars 124, Carabidae: Harpalinae VII, 1279–1598. (Vol. III.)</source></mixed-citation></ref><ref id="B11"><mixed-citation xmlns:xlink="http://www.w3.org/1999/xlink" xlink:type="simple"><person-group><name name-style="western"><surname>Blackwelder</surname><given-names>RE</given-names></name></person-group> (<year>1944</year>)<source> Checklist of the coleopterous insects of Mexico, Central America, the West Indies, and South America. Part 1. Bulletin of the United States National Museum No. 185, 1–188.</source></mixed-citation></ref><ref id="B64"><mixed-citation xmlns:xlink="http://www.w3.org/1999/xlink" xlink:type="simple"><person-group><name name-style="western"><surname>Lorenz</surname><given-names>W</given-names></name></person-group> (<year>2005</year>)<source> Systematic List of Extant Ground Beetles of the World. (Insecta, Coleoptera, Adephaga: Trachypachidae &amp; Carabidae incl. Paussinae, Cicindelinae, Rhysodinae). Second edition. Germany: 1–530.</source></mixed-citation></ref><ref id="B44"><mixed-citation xmlns:xlink="http://www.w3.org/1999/xlink" xlink:type="simple"><person-group><name name-style="western"><surname>International Code of Zoological Nomenclature</surname></name></person-group> (<year>1999</year>)<source>. Fourth Edition. XXIX + 306 pp.</source></mixed-citation></ref><ref id="B20"><mixed-citation xmlns:xlink="http://www.w3.org/1999/xlink" xlink:type="simple"><person-group><name name-style="western"><surname>Chaudoir</surname><given-names>M de</given-names></name></person-group> (<year>1872</year>)<source> Descriptions d’especes nouvelles de carabiques de la tribu des Troncatipennes, et remarques synonymiques. Revue et Magazin de Zoologie (2) 23: 219–221, 241–244.</source></mixed-citation></ref><ref id="B75"><mixed-citation xmlns:xlink="http://www.w3.org/1999/xlink" xlink:type="simple"><person-group><name name-style="western"><surname>Shpeley</surname><given-names>D</given-names></name><name name-style="western"><surname>Ball</surname><given-names>GE</given-names></name></person-group> (<year>2001</year>)<article-title> A taxonomic review of the subtribe Pericalina (Coleoptera: Carabidae: Lebiini) in the Western Hemisphere, with descriptions of new species and notes about classification and zoogeography.</article-title><source>Insecta Mundi </source><volume>14</volume>(<issue>1–3</issue>)): <fpage>1</fpage>-<lpage>185</lpage>.</mixed-citation></ref><ref id="B77"><mixed-citation xmlns:xlink="http://www.w3.org/1999/xlink" xlink:type="simple"><person-group><name name-style="western"><surname>University of Alberta</surname></name></person-group> (<year>2009</year>)<source> E. H. Strickland Virtual Entomology museum Database. Retrieved August 25, 2009, Web site: <ext-link ext-link-type="uri" xlink:href="http://www.entomology.museums.ualberta.ca/" xlink:type="simple">http://www.entomology.museums.ualberta.ca/</ext-link></source></mixed-citation></ref></ref-list></tp:taxon-treatment>
