# Supplementary material for: A taxonomic revision of the Cymindis (Pinacodera) limbata species group (Coleoptera, Carabidae, Lebiini), including description of a new species from Florida, U.S.A
Source: Zookeys. 2013 Jan 18;(259):1–73. doi: 10.3897/zookeys.259.2970 (PMC3591765; doi:10.3897/zookeys.259.2970)
Supplement: XML Treatment for Cymindis (Pinacodera) laevior [file zookeys.259.2970-treatment16.xml]

<!DOCTYPE tp:taxon-treatment
  PUBLIC "-//TaxonX//DTD Taxonomic Treatment Publishing DTD v0 20100105//EN" "tax-treatment-NSO.dtd">
<tp:taxon-treatment xmlns:tp="http://www.plazi.org/taxpub"><tp:treatment-meta><mixed-citation publication-type="journal"><person-group><name><surname>Hunting</surname><given-names>Wesley M.</given-names></name></person-group><article-title>A taxonomic revision of the <italic>Cymindis (Pinacodera) limbata</italic> species group (Coleoptera, Carabidae, Lebiini), including description of a new species from Florida, U.S.A.
                </article-title><source>Zookeys</source><day>18</day><month>1</month><year>2013</year><volume>2013</volume><issue>259</issue><fpage>1</fpage><lpage>73</lpage><pub-id pub-id-type="doi">10.3897/zookeys.259.2970</pub-id></mixed-citation></tp:treatment-meta><tp:nomenclature><tp:taxon-name>
                        <tp:taxon-name-part taxon-name-part-type="genus">Cymindis</tp:taxon-name-part>
                        (<tp:taxon-name-part taxon-name-part-type="subgenus">Pinacodera</tp:taxon-name-part>)
                        <tp:taxon-name-part taxon-name-part-type="species">laevior</tp:taxon-name-part>
                    <object-id xmlns:xlink="http://www.w3.org/1999/xlink" xlink:type="simple">http://species-id.net/wiki/Cymindis_laevior</object-id>
								</tp:taxon-name><tp:taxon-authority>(Bates)</tp:taxon-authority><tp:taxon-status xmlns:xlink="http://www.w3.org/1999/xlink" xlink:type="simple">stat. n.</tp:taxon-status><xref ref-type="fig" rid="F32">Figs 32</xref><xref ref-type="fig" rid="F34">, 34B</xref><xref ref-type="fig" rid="F35">, 35B</xref><xref ref-type="fig" rid="F37">, 37E-G</xref><xref ref-type="fig" rid="F38">, 38</xref><xref ref-type="fig" rid="F40">, 40</xref><xref ref-type="fig" rid="F41">–41</xref><tp:nomenclature-citation-list><tp:nomenclature-citation><tp:taxon-name>Pinacodera atrata</tp:taxon-name><comment> var. <italic>laevior</italic><xref ref-type="bibr" rid="B10">Bates 1891</xref>:270. TYPE MATERIAL: 7 specimens. LECTOTYPE: male, here selected, labeled: “Type/ HT” [circular, ringed with red]”; “Huitzo/ Oaxaca/ Höge; “Tr. Ent. S. L., 1891/ Pinacodera/atrata, Chevr./v. laevior/Bates [handwritten]”; “1891-64”; Pinacodera/ atrata var./ laevior/ Bates” [handwritten]; [BMNH]. TYPE LOCALITY: Huitzo, Oaxaca, Mexico.</comment></tp:nomenclature-citation><!--PageBreak--></tp:nomenclature-citation-list></tp:nomenclature><tp:treatment-sec sec-type="Diagnosis"><title>Diagnosis.</title><p>Adults of <italic><tp:taxon-name>Cymindis laevior</tp:taxon-name></italic> (<xref ref-type="fig" rid="F32">Fig. 32</xref>) are distinguishable from those of other species of the <italic>chevrolati</italic> complex through a combination of a glabrous dorsal surface and genitalic characters: males without a microtrichial patch on the basal endophallic lobe (bel) of the aedeagus (<xref ref-type="fig" rid="F34">Fig. 34B</xref>) and female gonocoxite 2 (<bold>gc2</bold>) long and narrow (<xref ref-type="fig" rid="F35">Fig. 35B</xref>).</p><fig id="F32" position="float" orientation="portrait"><label>Figure 32. </label><caption><p>Dorsal habitus and color pattern of <italic><tp:taxon-name>Cymindis laevior</tp:taxon-name></italic> (Bates) (OBL 11.67 mm).</p></caption><graphic xmlns:xlink="http://www.w3.org/1999/xlink" xlink:href="ZooKeys-259-001-g032.jpg" position="float" orientation="portrait" xlink:type="simple"/></fig></tp:treatment-sec><tp:treatment-sec sec-type="Description"><title>Description.</title><p>With character states of subgenus <italic><tp:taxon-name>Pinacodera</tp:taxon-name></italic> and <italic>chevrolati</italic> complex restricted as follows: OBL 9.33 – 12.00 mm. Length (n= 10 males, 10 females): head 0.92 – 1.04, pronotum 1.80 – 2.28, elytra 4.83 – 6.25, metepisternum 0.86 – 1.1 mm; width: head 1.80 – 2.24, pronotum 2.20 – 3.04, elytra 3.67 – 4.75, metepisternum 0.60 – 0.66 mm.</p><p><italic>Body proportions</italic>. HW/HL 1.92 – 2.33; PWM/PL 1.18 – 1.35; EL/EW 1.27 – 1.45; ML/MW 1.40 – 1.67.</p><p><italic>Color</italic> (<xref ref-type="fig" rid="F32">Fig. 32</xref>). Dorsum of head black to rufo-piceous; legs rufo- piceous.</p><p><italic>Microsculpture</italic>. Elytra with mesh pattern isodiametric, microlines shallow throughout length.</p><p><italic>Macrosculpture and pilosity</italic>. Dorsal punctures with setae present, very short, hardly visible at 50×. Head ventrally with sparse, scattered setigerous punctures from behind eye laterally toward mentum. Pronotum normally with relatively evenly scattered setigerous punctures throughout, more densely so toward margins; few specimens with setigerous punctures along margin and few to no punctures on disc. Elytral epipleuron glabrous.</p><p><italic>Fixed setae</italic>. Pronotum with two setae along each margin. Four to six setae (typically four) along apical margin of sternum VII (<xref ref-type="fig" rid="F3">Fig. 3</xref>).</p><p><italic>Luster</italic>. Elytra glossy throughout.</p><p><italic>Head</italic> (<xref ref-type="fig" rid="F37">Fig. 37E-G</xref>). Mental tooth form varied.</p><p><italic>Hind wings</italic>. Markedly reduced, 1.06–1.57 mm in length, mean 1.32 mm.</p><p><italic>Male genitalia</italic>. Phallus (<xref ref-type="fig" rid="F34">Fig. 34B</xref>) length 2.40–2.60 mm.</p><p><italic>Female genitalia</italic>. Gonocoxite 2 (gc2) (<xref ref-type="fig" rid="F35">Fig. 35B</xref>) long and narrow.</p></tp:treatment-sec><tp:treatment-sec sec-type="Collection notes and habitat"><title>Collection notes and habitat.</title><p>The known elevational range of <italic><tp:taxon-name>Cymindis laevior</tp:taxon-name></italic> extends from 1524 to 3400 m. Specimens have been collected under bark, in woody debris and in leaf litter associated with forests of oak, pine, alder, juniper and stands of yucca. They have also been collected from bromeliads growing on standing trees. Because adults are incapable of flight, their presence above ground indicates the ability to climb trees.</p></tp:treatment-sec><tp:treatment-sec sec-type="Geographical distribution"><title>Geographical distribution</title><p>(<xref ref-type="fig" rid="F41">Fig. 41</xref>) The range of this species is restricted to Mexico, extending from northern Hidalgo in the eastern Transvolcanic Sierra east to western Veracruz and west to eastern Jalisco. The range extends in the Sierra Madre del Sur southward through the Sierra Madre de Oaxaca south to the Sierra de Miahuatlan from southern Oaxaca, and as far west as western Oaxaca.</p><p><bold>Evolutionary affinities.</bold> Based on genitalic characteristics and wing length states, I postulate that <italic><tp:taxon-name>Cymindis laevior</tp:taxon-name></italic> is the closest relative of <italic><tp:taxon-name>Cymindis ruficornis</tp:taxon-name></italic>.</p><p><bold>Chorological affinities.</bold> <italic><tp:taxon-name>Cymindis laevior</tp:taxon-name></italic> is sympatric in the northern most portion of its range with <italic><tp:taxon-name>Cymindis chevrolati</tp:taxon-name></italic> (<xref ref-type="fig" rid="F41">Fig. 41</xref>).</p><p><bold>Material examined.</bold> I have examined 202 specimens; 34 males and 20 females dissected. For details see University of Alberta Strickland Virtual Entomology Museum Database (<xref ref-type="bibr" rid="B77">University of Alberta 2009</xref>).</p><!--PageBreak--></tp:treatment-sec><tp:treatment-sec><!--Section generated to contain objects referenced in tp:taxon-treatment.--><fig id="F34" position="float" orientation="portrait"><label>Figure 34. </label><caption><p>Male genitalia of species of the <italic>chevrolati</italic> complex, right lateral aspect, with endophallus everted: <bold>A</bold>, <italic><tp:taxon-name>Cymindis chevrolati</tp:taxon-name></italic> Dejean; <bold>B</bold>, <italic><tp:taxon-name>Cymindis laevior</tp:taxon-name></italic> (Bates); <bold>C</bold>, <italic><tp:taxon-name>Cymindis ruficornis</tp:taxon-name></italic> (Bates). Legend: <bold>aa</bold>, apical area; <bold>bel</bold>, basal endophallic lobe; <bold>bl</bold>, basal lobe; <bold>ep</bold>, endophallic plate; <bold>mp</bold>, microtrichial patch; <bold>s</bold>, shaft.</p></caption><graphic xmlns:xlink="http://www.w3.org/1999/xlink" xlink:href="ZooKeys-259-001-g034.jpg" position="float" orientation="portrait" xlink:type="simple"/></fig><fig id="F35" position="float" orientation="portrait"><label>Figure 35. </label><caption><p>Female reproductive tracts and ovipositors of species of the <italic>chevrolati</italic> complex, ventral aspect: <bold>A</bold>, <italic><tp:taxon-name>Cymindis chevrolati</tp:taxon-name></italic> Dejean; <bold>A2</bold>, gonocoxite 2 enlarged; <bold>B</bold>, <italic><tp:taxon-name>Cymindis laevior</tp:taxon-name></italic> (Bates); <bold>B2</bold>, gonocoxite 2 enlarged; <bold>C</bold>, <italic><tp:taxon-name>Cymindis ruficornis</tp:taxon-name></italic> (Bates). Legend: <bold>bc</bold>, bursa copulatrix; <bold>co</bold>, common oviduct; <bold>gc1</bold>, gonocoxite 1; <bold>gc2</bold>, gonocoxite 2; <bold>lt</bold>, lateral tergite; <bold>sd</bold>, spermathecal diverticulum; <bold>sg</bold>, spermathecal gland; <bold>sgd</bold>, spermathecal gland duct; <bold>sp</bold>, spermatheca.</p></caption><graphic xmlns:xlink="http://www.w3.org/1999/xlink" xlink:href="ZooKeys-259-001-g035.jpg" position="float" orientation="portrait" xlink:type="simple"/></fig><fig id="F37" position="float" orientation="portrait"><label>Figure 37. </label><caption><p>Basal sclerites of labium, ventral aspect, and mental tooth variation in <italic>chevrolati</italic> complex: <bold>A</bold>, submentum and mentum; <bold>B</bold>-<bold>D</bold>, mental tooth of <italic><tp:taxon-name>Cymindis chevrolati</tp:taxon-name></italic> Dejean; <bold>E</bold>-<bold>G</bold>, and <italic><tp:taxon-name>Cymindis laevior</tp:taxon-name></italic> (Bates).</p></caption><graphic xmlns:xlink="http://www.w3.org/1999/xlink" xlink:href="ZooKeys-259-001-g037.jpg" position="float" orientation="portrait" xlink:type="simple"/></fig><fig id="F38" position="float" orientation="portrait"><label>Figure 38. </label><caption><p>Hubbs-Perlmutter diagram illustrating overall body length (mm) variation in population samples of <italic><tp:taxon-name>Cymindis chevrolati</tp:taxon-name></italic> Dejean, <italic><tp:taxon-name>Cymindis laevior</tp:taxon-name></italic> (Bates), and <italic><tp:taxon-name>Cymindis ruficornis</tp:taxon-name></italic> (Bates). Horizontal lines show mean; vertical lines indicate sample range; white + colored boxes indicate 1.5 standard deviations each side of the mean; and colored boxes indicate 2 standard errors each side of the mean.</p></caption><graphic xmlns:xlink="http://www.w3.org/1999/xlink" xlink:href="ZooKeys-259-001-g038.jpg" position="float" orientation="portrait" xlink:type="simple"/></fig><fig id="F40" position="float" orientation="portrait"><label>Figure 40. </label><caption><p>Hubbs-Perlmutter diagram illustrating wing length (mm) variation in Mexican state population samples of <italic><tp:taxon-name>Cymindis chevrolati</tp:taxon-name></italic> Dejean, <italic><tp:taxon-name>Cymindis laevior</tp:taxon-name></italic> (Bates), and <italic><tp:taxon-name>Cymindis ruficornis</tp:taxon-name></italic> (Bates). Horizontal lines show mean; vertical lines indicate sample range; white + colored boxes indicate 1.5 standard deviations each side of the mean; and colored boxes indicate 2 standard errors each side of the mean.</p></caption><graphic xmlns:xlink="http://www.w3.org/1999/xlink" xlink:href="ZooKeys-259-001-g040.jpg" position="float" orientation="portrait" xlink:type="simple"/></fig><fig id="F41" position="float" orientation="portrait"><label>Figure 41. </label><caption><p>Map of extreme southeastern Texas, U.S.A. and Mexico north of the Isthmus of Tehuantepec, showing position of localities for species of the <italic>chevrolati</italic> complex.</p></caption><graphic xmlns:xlink="http://www.w3.org/1999/xlink" xlink:href="ZooKeys-259-001-g041.jpg" position="float" orientation="portrait" xlink:type="simple"/></fig><fig id="F3" position="float" orientation="portrait"><label>Figure 3. </label><caption><p>Structure of a generalized lebiine ground beetle (<tp:taxon-name>Carabidae</tp:taxon-name>) A, dorsal view. B, ventral view. Adapted from Lindroth,1969: XII.</p></caption><graphic xmlns:xlink="http://www.w3.org/1999/xlink" xlink:href="ZooKeys-259-001-g003.jpg" position="float" orientation="portrait" xlink:type="simple"/></fig></tp:treatment-sec><ref-list><ref id="B10"><mixed-citation xmlns:xlink="http://www.w3.org/1999/xlink" xlink:type="simple"><person-group><name name-style="western"><surname>Bates</surname><given-names>HW</given-names></name></person-group> (<year>1891</year>)<source> Additions to the carabideous fauna of Mexico, with remarks on some of the species already recorded. Transactions of the Entomological Society of London 1891, 223–278, illus.</source></mixed-citation></ref><ref id="B77"><mixed-citation xmlns:xlink="http://www.w3.org/1999/xlink" xlink:type="simple"><person-group><name name-style="western"><surname>University of Alberta</surname></name></person-group> (<year>2009</year>)<source> E. H. Strickland Virtual Entomology museum Database. Retrieved August 25, 2009, Web site: <ext-link ext-link-type="uri" xlink:href="http://www.entomology.museums.ualberta.ca/" xlink:type="simple">http://www.entomology.museums.ualberta.ca/</ext-link></source></mixed-citation></ref></ref-list></tp:taxon-treatment>
