# Supplementary material for: A taxonomic revision of the Cymindis (Pinacodera) limbata species group (Coleoptera, Carabidae, Lebiini), including description of a new species from Florida, U.S.A
Source: Zookeys. 2013 Jan 18;(259):1–73. doi: 10.3897/zookeys.259.2970 (PMC3591765; doi:10.3897/zookeys.259.2970)
Supplement: XML Treatment for Cymindis (Pinacodera) ruficornis [file zookeys.259.2970-treatment17.xml]

<!DOCTYPE tp:taxon-treatment
  PUBLIC "-//TaxonX//DTD Taxonomic Treatment Publishing DTD v0 20100105//EN" "tax-treatment-NSO.dtd">
<tp:taxon-treatment xmlns:tp="http://www.plazi.org/taxpub"><tp:treatment-meta><mixed-citation publication-type="journal"><person-group><name><surname>Hunting</surname><given-names>Wesley M.</given-names></name></person-group><article-title>A taxonomic revision of the <italic>Cymindis (Pinacodera) limbata</italic> species group (Coleoptera, Carabidae, Lebiini), including description of a new species from Florida, U.S.A.
                </article-title><source>Zookeys</source><day>18</day><month>1</month><year>2013</year><volume>2013</volume><issue>259</issue><fpage>1</fpage><lpage>73</lpage><pub-id pub-id-type="doi">10.3897/zookeys.259.2970</pub-id></mixed-citation></tp:treatment-meta><tp:nomenclature><tp:taxon-name>
                        <tp:taxon-name-part taxon-name-part-type="genus">Cymindis</tp:taxon-name-part>
                        (<tp:taxon-name-part taxon-name-part-type="subgenus">Pinacodera</tp:taxon-name-part>)
                        <tp:taxon-name-part taxon-name-part-type="species">ruficornis</tp:taxon-name-part>
                    <object-id xmlns:xlink="http://www.w3.org/1999/xlink" xlink:type="simple">http://species-id.net/wiki/Cymindis_ruficornis</object-id>
								</tp:taxon-name><tp:taxon-authority>(Bates)</tp:taxon-authority><tp:taxon-status xmlns:xlink="http://www.w3.org/1999/xlink" xlink:type="simple">stat. n.</tp:taxon-status><xref ref-type="fig" rid="F33">Figs 33</xref><xref ref-type="fig" rid="F34">, 34C</xref><xref ref-type="fig" rid="F35">, 35C</xref><xref ref-type="fig" rid="F38">, 38</xref><xref ref-type="fig" rid="F40">, 40</xref><xref ref-type="fig" rid="F41">–41</xref><tp:nomenclature-citation-list><tp:nomenclature-citation><tp:taxon-name>Pinacodera atrata</tp:taxon-name><comment> var. <italic>ruficornis</italic><xref ref-type="bibr" rid="B10">Bates 1891</xref>:270. TYPE MATERIAL: 30 specimens. LECTOTYPE: female, here selected, labeled: “Type/ HT” [circular, ringed with red]”; “Omilteme/ Guerrero/ July H.H. Smith”; “Tr. Ent. S. L., 1891/ Pinacodera atrata Chevr./v. ruficornis, Bates”; “1891-64”; Pinacodera/ atrata var./ ruficornis [handwritten] [BMNH]. TYPE LOCALITY: Omiteme, Guerrero, Mexico.</comment></tp:nomenclature-citation></tp:nomenclature-citation-list></tp:nomenclature><tp:treatment-sec sec-type="Diagnosis"><title>Diagnosis.</title><p>Adults of <italic><tp:taxon-name>Cymindis ruficornis</tp:taxon-name></italic> (<xref ref-type="fig" rid="F33">Fig. 33</xref>) are distinguished from those of the other species of the <italic>chevrolati</italic> complex by erect pilose setae covering the entire dorsal surface, one to three long setae on the each lateral pronotal margin, in addition to the typical fixed setae, and their restricted geographical distribution (<xref ref-type="fig" rid="F41">Fig. 41</xref>).</p><fig id="F33" position="float" orientation="portrait"><label>Figure 33. </label><caption><p>Dorsal habitus and color pattern of <italic><tp:taxon-name>Cymindis ruficornis</tp:taxon-name></italic> (Bates) (OBL 11.50 mm).</p></caption><graphic xmlns:xlink="http://www.w3.org/1999/xlink" xlink:href="ZooKeys-259-001-g033.jpg" position="float" orientation="portrait" xlink:type="simple"/></fig><fig id="F34" position="float" orientation="portrait"><label>Figure 34. </label><caption><p>Male genitalia of species of the <italic>chevrolati</italic> complex, right lateral aspect, with endophallus everted: <bold>A</bold>, <italic><tp:taxon-name>Cymindis chevrolati</tp:taxon-name></italic> Dejean; <bold>B</bold>, <italic><tp:taxon-name>Cymindis laevior</tp:taxon-name></italic> (Bates); <bold>C</bold>, <italic><tp:taxon-name>Cymindis ruficornis</tp:taxon-name></italic> (Bates). Legend: <bold>aa</bold>, apical area; <bold>bel</bold>, basal endophallic lobe; <bold>bl</bold>, basal lobe; <bold>ep</bold>, endophallic plate; <bold>mp</bold>, microtrichial patch; <bold>s</bold>, shaft.</p></caption><graphic xmlns:xlink="http://www.w3.org/1999/xlink" xlink:href="ZooKeys-259-001-g034.jpg" position="float" orientation="portrait" xlink:type="simple"/></fig><fig id="F35" position="float" orientation="portrait"><label>Figure 35. </label><caption><p>Female reproductive tracts and ovipositors of species of the <italic>chevrolati</italic> complex, ventral aspect: <bold>A</bold>, <italic><tp:taxon-name>Cymindis chevrolati</tp:taxon-name></italic> Dejean; <bold>A2</bold>, gonocoxite 2 enlarged; <bold>B</bold>, <italic><tp:taxon-name>Cymindis laevior</tp:taxon-name></italic> (Bates); <bold>B2</bold>, gonocoxite 2 enlarged; <bold>C</bold>, <italic><tp:taxon-name>Cymindis ruficornis</tp:taxon-name></italic> (Bates). Legend: <bold>bc</bold>, bursa copulatrix; <bold>co</bold>, common oviduct; <bold>gc1</bold>, gonocoxite 1; <bold>gc2</bold>, gonocoxite 2; <bold>lt</bold>, lateral tergite; <bold>sd</bold>, spermathecal diverticulum; <bold>sg</bold>, spermathecal gland; <bold>sgd</bold>, spermathecal gland duct; <bold>sp</bold>, spermatheca.</p></caption><graphic xmlns:xlink="http://www.w3.org/1999/xlink" xlink:href="ZooKeys-259-001-g035.jpg" position="float" orientation="portrait" xlink:type="simple"/></fig><fig id="F36" position="float" orientation="portrait"><label>Figure 36. </label><caption><p>Dorsal bulb of endophallus of <italic><tp:taxon-name>Cymindis chevrolati</tp:taxon-name></italic> Dejean, showing extremes of intraspecific variation in the dorsal microtrichial patch. Legend: <bold>bel</bold>, basal endophallic lobe; <bold>mp</bold>, microtrichial patch.</p></caption><graphic xmlns:xlink="http://www.w3.org/1999/xlink" xlink:href="ZooKeys-259-001-g036.jpg" position="float" orientation="portrait" xlink:type="simple"/></fig><fig id="F37" position="float" orientation="portrait"><label>Figure 37. </label><caption><p>Basal sclerites of labium, ventral aspect, and mental tooth variation in <italic>chevrolati</italic> complex: <bold>A</bold>, submentum and mentum; <bold>B</bold>-<bold>D</bold>, mental tooth of <italic><tp:taxon-name>Cymindis chevrolati</tp:taxon-name></italic> Dejean; <bold>E</bold>-<bold>G</bold>, and <italic><tp:taxon-name>Cymindis laevior</tp:taxon-name></italic> (Bates).</p></caption><graphic xmlns:xlink="http://www.w3.org/1999/xlink" xlink:href="ZooKeys-259-001-g037.jpg" position="float" orientation="portrait" xlink:type="simple"/></fig><fig id="F38" position="float" orientation="portrait"><label>Figure 38. </label><caption><p>Hubbs-Perlmutter diagram illustrating overall body length (mm) variation in population samples of <italic><tp:taxon-name>Cymindis chevrolati</tp:taxon-name></italic> Dejean, <italic><tp:taxon-name>Cymindis laevior</tp:taxon-name></italic> (Bates), and <italic><tp:taxon-name>Cymindis ruficornis</tp:taxon-name></italic> (Bates). Horizontal lines show mean; vertical lines indicate sample range; white + colored boxes indicate 1.5 standard deviations each side of the mean; and colored boxes indicate 2 standard errors each side of the mean.</p></caption><graphic xmlns:xlink="http://www.w3.org/1999/xlink" xlink:href="ZooKeys-259-001-g038.jpg" position="float" orientation="portrait" xlink:type="simple"/></fig><fig id="F39" position="float" orientation="portrait"><label>Figure 39. </label><caption><p>Right hindwing of <italic><tp:taxon-name>Cymindis chevrolati</tp:taxon-name></italic> Dejean, dorsal aspect, showing extremes of interpopulation variation: <bold>A</bold>, markedly atrophied; <bold>B</bold>, slightly atrophied.</p></caption><graphic xmlns:xlink="http://www.w3.org/1999/xlink" xlink:href="ZooKeys-259-001-g039.jpg" position="float" orientation="portrait" xlink:type="simple"/></fig><!--PageBreak--></tp:treatment-sec><tp:treatment-sec sec-type="Description"><title>Description.</title><p>With character states of subgenus <italic><tp:taxon-name>Pinacodera</tp:taxon-name></italic> restricted as follows: OBL 10.50 – 13.17 mm. Length (n= 10 males, 10 females): head 0.92 – 1.20, pronotum 2.04 – 2.60, elytra 5.42 – 7.17, metepisternum 1.08 – 1.20 mm; width: head 1.96 – 2.56, pronotum 2.76 – 3.56, elytra 4.17 – 5.42, metepisternum 0.70 – 0.84 mm.</p><p><italic>Body proportions</italic>. HW/HL 2.03 – 2.33; PWM/PL 1.31 – 1.41; EL/EW 1.18 – 1.37; ML/MW 1.35 – 1.45.</p><fig id="F40" position="float" orientation="portrait"><label>Figure 40. </label><caption><p>Hubbs-Perlmutter diagram illustrating wing length (mm) variation in Mexican state population samples of <italic><tp:taxon-name>Cymindis chevrolati</tp:taxon-name></italic> Dejean, <italic><tp:taxon-name>Cymindis laevior</tp:taxon-name></italic> (Bates), and <italic><tp:taxon-name>Cymindis ruficornis</tp:taxon-name></italic> (Bates). Horizontal lines show mean; vertical lines indicate sample range; white + colored boxes indicate 1.5 standard deviations each side of the mean; and colored boxes indicate 2 standard errors each side of the mean.</p></caption><graphic xmlns:xlink="http://www.w3.org/1999/xlink" xlink:href="ZooKeys-259-001-g040.jpg" position="float" orientation="portrait" xlink:type="simple"/></fig><p><!--PageBreak--><!--PageBreak--><!--PageBreak--><!--PageBreak--><!--PageBreak--><italic>Color</italic> (<xref ref-type="fig" rid="F33">Fig. 33</xref>). Dorsum of head and pronotum piceous; head typically rufo-piceous from hind margin of eyes forward; legs piceous to rufo- piceous; epipleuron and abdominal sterna rufo-piceous to piceous.</p><p><italic>Microsculpture</italic>. Elytra with mesh pattern isodiametric, microlines shallow in most specimens, in few specimens more so in basal third.</p><p><italic>Macrosculpture and pilosity</italic>. Dorsal punctures with setae present, erect and easily visible at low magnification. Ventral surface of head with evenly scattered setigerous punctures (bearing somewhat long pilose setae) from behind eye laterally toward mentum. Pronotum with evenly scattered punctures and pilose setae over entire dorsal surface. Elytral epipleuron with scattered punctures and pilose setae, setae longer and more regular in apical half.</p><p><italic>Fixed setae</italic>. Pronotum with two to five fixed setae along lateral margin; elytra with two setae in stria 3 and 16 to 18 umbilical setae; two setae on each of abdominal sterna III to VI; four to eight setae along apical margin of sternum VII, typically six.</p><p><italic>Luster</italic>. Elytra glossy.</p><p><italic>Hind wings</italic>. Markedly reduced. Length 1.09–1.49 mm, mean 1.28 mm.</p><p><italic>Male genitalia</italic>. Phallus (<xref ref-type="fig" rid="F34">Fig. 34C</xref>) length 2.42 – 2.56 mm.</p><p><italic>Female genitalia</italic>. Gonocoxite 2 (gc2) (<xref ref-type="fig" rid="F35">Fig. 35C</xref>) long and narrow.</p></tp:treatment-sec><tp:treatment-sec sec-type="Collection notes and habitat"><title>Collection notes and habitat.</title><p>The known elevational range of <italic><tp:taxon-name>Cymindis ruficornis</tp:taxon-name></italic> extends from 1980 to 2774 m. Specimens have been collected in leaf litter and under wood and stones in forests of oak, pine, fir, and alder.</p></tp:treatment-sec><tp:treatment-sec sec-type="Geographical distribution"><title>Geographical distribution.</title><p>The known range of this species is restricted to the easternmost portion of the Sierra de Atoyac, in eastern Guerrero (<xref ref-type="fig" rid="F41">Fig. 41</xref>).</p><fig id="F41" position="float" orientation="portrait"><label>Figure 41. </label><caption><p>Map of extreme southeastern Texas, U.S.A. and Mexico north of the Isthmus of Tehuantepec, showing position of localities for species of the <italic>chevrolati</italic> complex.</p></caption><graphic xmlns:xlink="http://www.w3.org/1999/xlink" xlink:href="ZooKeys-259-001-g041.jpg" position="float" orientation="portrait" xlink:type="simple"/></fig></tp:treatment-sec><tp:treatment-sec sec-type="Morphological affinities"><title>Morphological affinities.</title><p>Based on genitalic characteristics and wing length states (<xref ref-type="fig" rid="F40">Fig. 40</xref>), I postulate that <italic><tp:taxon-name>Cymindis ruficornis</tp:taxon-name></italic> is the closest relative of <italic><tp:taxon-name>Cymindis laevior</tp:taxon-name></italic>.</p></tp:treatment-sec><tp:treatment-sec sec-type="Chorological affinities"><title>Chorological affinities.</title><p><italic><tp:taxon-name>Cymindis ruficornis</tp:taxon-name></italic> is allopatric in relation to the other members of the <italic>chevrolati</italic> complex and all other members of the <italic>limbata</italic> species group.</p></tp:treatment-sec><tp:treatment-sec sec-type="Material examined"><title>Material examined.</title><p>I have examined 116 specimens; 10 males and 10 females were dissected. For details see University of Alberta Strickland Virtual Entomology Museum Database (<xref ref-type="bibr" rid="B77">University of Alberta 2009</xref>).</p></tp:treatment-sec><ref-list><ref id="B10"><mixed-citation xmlns:xlink="http://www.w3.org/1999/xlink" xlink:type="simple"><person-group><name name-style="western"><surname>Bates</surname><given-names>HW</given-names></name></person-group> (<year>1891</year>)<source> Additions to the carabideous fauna of Mexico, with remarks on some of the species already recorded. Transactions of the Entomological Society of London 1891, 223–278, illus.</source></mixed-citation></ref><ref id="B77"><mixed-citation xmlns:xlink="http://www.w3.org/1999/xlink" xlink:type="simple"><person-group><name name-style="western"><surname>University of Alberta</surname></name></person-group> (<year>2009</year>)<source> E. H. Strickland Virtual Entomology museum Database. Retrieved August 25, 2009, Web site: <ext-link ext-link-type="uri" xlink:href="http://www.entomology.museums.ualberta.ca/" xlink:type="simple">http://www.entomology.museums.ualberta.ca/</ext-link></source></mixed-citation></ref></ref-list></tp:taxon-treatment>
